# Supplementary material for: Regional Brain Aging Disparity Index: Region-Specific Brain Aging State Index for Neurodegenerative Diseases and Chronic Disease Specificity
Source: Bioengineering (Basel). 2025 Jun 3;12(6):607. doi: 10.3390/bioengineering12060607 (PMC12189761; doi:10.3390/bioengineering12060607)
Supplement: Supplementary file 1 [file bioengineering-12-00607-s001.zip › Supplementary Tables.xlsx]

## Sheet: Supplementary Table S1
Supplementary Table S1. ICD-10 codes used to exclude subjects with psychiatric disorders
ICD code	Description
C69-C72	Malignant neoplasms of eye, brain and other parts of central nervous system
C79	Secondary malignant neoplasm of brain and cerebral meninges
D10	Benign neoplasm of mouth and pharynx
D32	Benign neoplasm of meninges
D33	Benign neoplasm of brain and other parts of central nervous system
D36	Benign neoplasm of other and unspecified sites
I60-I69	Cerebrovascular diseases
F	Mental and behavioural disorders
G	Diseases of the nervous system
O00-O08	Pregnancy with abortive outcome
P00-P08	Fetus and newborn affected by maternal factors and by complications of pregnancy, labour and delivery;Disorders related to length of gestation and fetal growth
Q00-Q07	Congenital malformations of the nervous system
S00-S09	Injuries to the head
W65-W84	Accidental drowning and submersion ;Other accidental threats to breathing
X40-X49	Accidental poisoning by and exposure to noxious substances

## Sheet: Supplementary Table S2
Supplementary Table S2. The division of brain regions across different stages
stage1 (8 regions)	stage2 (14 regions)	stage3 (116 regions)
Temporal Lobe	Left Temporal Lobe	AMYG.L
		FFG.L
		HES.L
		HIP.L
		ITG.L
		MTG.L
		PHG.L
		STG.L
		TPOmid.L
		TPOsup.L
	Right Temporal Lobe	AMYG.R
		FFG.R
		HES.R
		HIP.R
		ITG.R
		MTG.R
		PHG.R
		STG.R
		TPOmid.R
		TPOsup.R
Frontal Lobe	Left Frontal Lobe	DCG.L
		PreCG.L
		ROL.L
		SMA.L
	Right Frontal Lobe	DCG.R
		PreCG.R
		ROL.R
		SMA.R
Prefrontal Cortex	Left Prefrontal Cortex	ACG.L
		IFGoperc.L
		IFGtriang.L
		MFG.L
		OLF.L
		ORBinf.L
		ORBmid.L
		ORBsup.L
		ORBsupmed.L
		REC.L
		SFGdor.L
		SFGmed.L
	Right Prefrontal Cortex	ACG.R
		IFGoperc.R
		IFGtriang.R
		MFG.R
		OLF.R
		ORBinf.R
		ORBmid.R
		ORBsup.R
		ORBsupmed.R
		REC.R
		SFGdor.R
		SFGmed.R
Parietal Lobe	Left Parietal Lobe	ANG.L
		IPL.L
		PCG.L
		PCL.L
		PCUN.L
		PoCG.L
		SMG.L
		SPG.L
	Right Parietal Lobe	ANG.R
		IPL.R
		PCG.R
		PCL.R
		PCUN.R
		PoCG.R
		SMG.R
		SPG.R
Occipital Lobe	Left Occipital Lobe	CAL.L
		CUN.L
		IOG.L
		LING.L
		MOG.L
		SOG.L
	Right Occipital Lobe	CAL.R
		CUN.R
		IOG.R
		LING.R
		MOG.R
		SOG.R
Subcortical Structures	Left Subcortical Structures	CAU.L
		INS.L
		PAL.L
		PUT.L
		THA.L
	Right Subcortical Structures	CAU.R
		INS.R
		PAL.R
		PUT.R
		THA.R
Cerebellum	Left Cerebellum	CRBLCrus1.L
		CRBLCrus2.L
		CRBL3.L
		CRBL45.L
		CRBL6.L
		CRBL7b.L
		CRBL8.L
		CRBL9.L
		CRBL10.L
	Right Cerebellum	CRBLCrus1.R
		CRBLCrus2.R
		CRBL3.R
		CRBL45.R
		CRBL6.R
		CRBL7b.R
		CRBL8.R
		CRBL9.R
		CRBL10.R
Cerebellar Vermis	-	Vermis12
		Vermis3
		Vermis45
		Vermis6
		Vermis7
		Vermis8
		Vermis9
		Vermis10
The notation ".L" indicates that the brain region is located in the left hemisphere, while ".R" denotes that the brain region is in the right hemisphere.

## Sheet: Supplementary Table S3
Supplementray Table S3. Abbreviations for brain regions
Abbreviation	Brain region
PreCG	Precental gyrus
SFGdor	Superior frontal gyrus, dorsolateral
ORBsup	Superior frontal gyrus, orbital part
MFG	Middle frontal gyrus
ORBmid	Middle frontal gyrus, orbital part
IFGoperc	Inferior frontal gyrus, opercular part
IFGtriang	Inferior frontal gyrus, triangular part
ORBinf	Inferior frontal gyrus, orbital part
ROL	Rolandic operculum
SMA	Supplementary motor area
OLF	Olfactory cortex
SFGmed	Superior frontal gyrus, medial
ORBsupmed	Superior frontal gyrus, medial orbital
REC	Gyrus rectus
INS	Insula
ACG	Anterior cingulate and paracingulate gyri
DCG	Median cingulate and paracingulate gyri
PCG	Posterior cingulate gyrus
HIP	Hippocampus
PHG	Parahippocampal gyrus
AMYG	Amygdala
CAL	Calcarine fissure and surrounding cortex
CUN	Cuneus
LING	Lingual gyrus
SOG	Superior occipital gyrus
MOG	Middle occipital gyrus
IOG	Inferior occipital gyrus
FFG	Fusiform gyrus
PoCG	Postcentral gyrus
SPG	Superior parietal gyrus
IPL	Inferior parietal, but supramarginal and angular gyri
SMG	Supramarginal gyrus
ANG	Angular gyrus
PCUN	Precuneus
PCL	Paracentral lobule
CAU	Caudate nucleus
PUT	Lenticular nucleus, putamen
PAL	Lenticular nucleus, pallidum
THA	Thalamus
HES	Heschl gyrus
STG	Superior temporal gyrus
TPOsup	Temporal pole: superior temporal gyrus
MTG	Middle temporal gyrus
TPOmid	Temporal pole: middle temporal gyrus
ITG	Inferior temporal gyrus
CRBLCrus	Cerebelum Crus
CRBL	Cerebelum
Vermis	Cerebellar Vermis

## Sheet: Supplementary Table S4
Supplementary Table S4. ICD10 codes used for chronic disease subject screening
Ischemic heart disease (N=183)
ICD code	Description
I20	Angina pectoris
I200	Unstable angina
I201	Angina pectoris with documented spasm
I208	Other forms of angina pectoris
I209	Angina pectoris, unspecified
I21	Acute myocardial infarction
I210	Acute transmural myocardial infarction of anterior wall
I211	Acute transmural myocardial infarction of inferior wall
I212	Acute transmural myocardial infarction of other sites
I213	Acute transmural myocardial infarction of unspecified site
I214	Acute subendocardial myocardial infarction
I219	Acute myocardial infarction, unspecified
I22	Subsequent myocardial infarction
I220	Subsequent myocardial infarction of anterior wall
I221	Subsequent myocardial infarction of inferior wall
I228	Subsequent myocardial infarction of other sites
I229	Subsequent myocardial infarction of unspecified site
I23	Certain current complications following acute myocardial infarction
I230	Haemopericardium as current complication following acute myocardial infarction
I231	Atrial septal defect as current complication following acute myocardial infarction
I232	Ventricular septal defect as current complication following acute myocardial infarction
I233	Rupture of cardiac wall without haemopericardium as current complication following acute myocardial infarction
I234	Rupture of chordae tendineae as current complication following acute myocardial infarction
I235	Rupture of papillary muscle as current complication following acute myocardial infarction
I236	Thrombosis of atrium, auricular appendage, and ventricle as current complications following acute myocardial infarction
I238	Other current complications following acute myocardial infarction
I24	Other acute ischemic heart diseases
I240	Coronary thrombosis not resulting in myocardial infarction
I241	Dressler's syndrome
I248	Other forms of acute ischemic heart disease
I249	Acute ischemic heart disease, unspecified
I25	Chronic ischemic heart disease
I250	Atherosclerotic cardiovascular disease, so described
I251	Atherosclerotic heart disease
I252	Old myocardial infarction
I253	Aneurysm of heart
I254	Coronary artery aneurysm
I255	ischemic cardiomyopathy
I256	Silent myocardial ischaemia
I258	Other forms of chronic ischemic heart disease
I259	Chronic ischemic heart disease, unspecified
Hypertensive diseases (N=39)
ICD code	Description
I10	Essential (primary) hypertension
I11	Hypertensive heart disease
I110	Hypertensive heart disease with (congestive) heart failure
I119	Hypertensive heart disease without (congestive) heart failure
I12	Hypertensive renal disease
I120	Hypertensive renal disease with renal failure
I129	Hypertensive renal disease without renal failure
I13	Hypertensive heart and renal disease
I130	Hypertensive heart and renal disease with (congestive) heart failure
I131	Hypertensive heart and renal disease with renal failure
I132	Hypertensive heart and renal disease with both (congestive) heart failure and renal failure
I139	Hypertensive heart and renal disease, unspecified
I50	Heart failure
I500	Congestive heart failure
I501	Left ventricular failure
I509	Heart failure, unspecified
COPD (N=34)
ICD code	Description
J43	Emphysema
J430	MacLeod syndrome
J431	Panlobular emphysema
J432	Centrilobular emphysema
J438	Other emphysema
J439	Emphysema, unspecified
J44	Other chronic obstructive pulmonary disease
J440	Chronic obstructive pulmonary disease with acute lower respiratory infection
J441	Chronic obstructive pulmonary disease with acute exacerbation, unspecified
J448	Other specified chronic obstructive pulmonary disease
J449	Chronic obstructive pulmonary disease, unspecified
CKD (N=51)
ICD code	Description
N18	Chronic renal failure
N180	End-stage renal disease
N181	Chronic kidney disease, stage 1
N182	Chronic kidney disease, stage 2
N183	Chronic kidney disease, stage 3
N184	Chronic kidney disease, stage 4
N185	Chronic kidney disease, stage 5
N188	Other chronic renal failure
N189	Chronic renal failure, unspecified
	Diabetes (N=84)
ICD code	Description
E11	Non-insuliln-dependent diabetes mellitus
E110	with coma
E111	with ketoacidosis
E112	with coma
E113	with renal complications
E114	with ophthalmic complications
E115	with peripheral circulatory complications
E116	with other specified complications
E117	with multiple complications
E118	with unspecified complications
E119	without complications
Cirrhosis (N=1, It was not included in the analysis due to the low sample size)
ICD code	Description
K702	Alcoholic fibrosis and sclerosis of liver
K703	Alcoholic cirrhosis of liver
K704	Alcoholic hepatic failure
K72	Hepatic failure, not elsewhere classified
K721	Chronic hepatic failure
K729	Hepatic failure, unspecified
K74	Fibrosis and cirrhosis of liver
K740	Hepatic fibrosis
K741	Hepatic sclerosis
K742	Hepatic fibrosis with hepatic sclerosis
K743	Primary biliary cirrhosis
K744	Secondary biliary cirrhosis
K745	Biliary cirrhosis, unspecified
K746	Other and unspecified cirrhosis of liver
Osteoarthritis (N=333)
ICD code	Description
M15	Polyarthrosis
M150	Primary generalised (osteo)arthrosis
M1500	Primary generalized (osteo)arthrosis, Multiple sites
M151	Heberden's nodes (with arthropathy)
M152	Bouchard's nodes (with arthropathy)
M153	Secondary multiple arthrosis
M154	Erosive (osteo)arthrosis
M158	Other polyarthrosis
M159	Polyarthrosis, unspecified
M1599	Polyosteoarthritis, unspecified
M16	Coxarthrosis [arthrosis of hip]
M160	Primary coxarthrosis, bilateral
M161	Other primary coxarthrosis
M162	Coxarthrosis resulting from dysplasia, bilateral
M163	Other dysplastic coxarthrosis
M164	Posttraumatic coxarthrosis, bilateral
M165	Other posttraumatic coxarthrosis
M166	Other secondary coxarthrosis, bilateral
M167	Other secondary coxarthrosis
M169	Coxarthrosis, unspecified
M17	Gonarthrosis [arthrosis of knee]
M170	Primary gonarthrosis, bilateral
M171	Other primary gonarthrosis
M172	Posttraumatic gonarthrosis, bilateral
M173	Other posttraumatic gonarthrosis
M174	Other secondary gonarthrosis, bilateral
M175	Other secondary gonarthrosis
M179	Gonarthrosis, unspecified
M18	Arthrosis of first carpometacarpal joint
M180	Primary arthrosis of first carpometacarpal joints, bilateral
M181	Other primary arthrosis of first carpometacarpal joint
M182	Posttraumatic arthrosis of first carpometacarpal joints, bilateral
M183	Other posttraumatic arthrosis of first carpometacarpal joint
M184	Other secondary arthrosis of first carpometacarpal joints, bilateral
M185	Other secondary arthrosis of first carpometacarpal joint
M189	Arthrosis of first carpometacarpal joint, unspecified
M19	Other arthrosis
M190	Primary arthrosis of other joints
M1900	Primary arthrosis of other joints (Multiple sites)
M1901	Primary arthrosis of other joints (Shoulder region)
M1902	Primary arthrosis of other joints (Upper arm)
M1903	Primary arthrosis of other joints (Forearm)
M1904	Primary arthrosis of other joints (Hand)
M1905	Primary arthrosis of other joints (Pelvic region and thigh)
M1906	Primary arthrosis of other joints-Lower leg
M1907	Primary arthrosis of other joints (Ankle and foot)
M1908	Primary arthrosis of other joints (Other)
M1909	Primary arthrosis of other joints (Site unspecified)
M191	Posttraumatic arthrosis of other joints
M1910	Post-traumatic arthrosis of other joints (Multiple sites)
M1911	Post-traumatic arthrosis of other joints (Shoulder region)
M1912	Post-traumatic arthrosis of other joints (Upper arm)
M1913	Post-traumatic arthrosis of other joints (Forearm)
M1914	Post-traumatic arthrosis of other joints (Hand)
M1915	Post-traumatic arthrosis of other joints (Pelvic region and thigh)
M1916	Post-traumatic arthrosis of other joints-Lower leg
M1917	Post-traumatic arthrosis of other joints (Ankle and foot)
M1918	Post-traumatic arthrosis of other joints (Other)
M1919	Post-traumatic arthrosis of other joints (Site unspecified)
M192	Other secondary arthrosis
M1920	Other secondary arthrosis (Multiple sites)
M1921	Other secondary arthrosis (Shoulder region)
M1922	Other secondary arthrosis (Upper arm)
M1923	Other secondary arthrosis (Forearm)
M1924	Other secondary arthrosis (Hand)
M1925	Other secondary arthrosis (Pelvic region and thigh)
M1926	Other secondary arthrosis of other joints-Lower leg
M1927	Other secondary arthrosis (Ankle and foot)
M1928	Other secondary arthrosis (Other)
M1929	Other secondary arthrosis (Site unspecified)
M198	Other specified arthrosis
M1980	Other specified arthrosis (Multiple sites)
M1981	Other specified arthrosis (Shoulder region
M1982	Other specified arthrosis (Upper arm)
M1983	Other specified arthrosis (Forearm)
M1984	Other specified arthrosis (Hand)
M1985	Other specified arthrosis (Pelvic region and thigh)
M1986	Other specified arthrosis (Lower leg)
M1987	Other specified arthrosis (Ankle and foot)
M1988	Other specified arthrosis (Other)
M1989	Other specified arthrosis (Site unspecified)
M199	Arthrosis, unspecified
M1990	Arthrosis, unspecified (Multiple sites)
M1991	Arthrosis, unspecified (Shoulder region)
M1992	Arthrosis, unspecified (Upper arm)
M1993	Arthrosis, unspecified (Forearm)
M1994	Arthrosis, unspecified (Hand)
M1995	Arthrosis, unspecified (Pelvic region and thigh)
M1996	Arthrosis, unspecified-Lower leg
M1997	Arthrosis, unspecified (Ankle and foot)
M1998	Arthrosis, unspecified (Other)
M1999	Arthrosis, unspecified (Site unspecified)
Osteoporosis (N=5, It was not included in the analysis due to the low sample size)
ICD code	Description
M8000	Postmenopausal osteoporosis with pathological fracture (Multiple sites)
M8001	Postmenopausal osteoporosis with pathological fracture (Shoulder region)
M8002	Postmenopausal osteoporosis with pathological fracture (Upper arm)
M8003	Postmenopausal osteoporosis with pathological fracture (Forearm)
M8004	Postmenopausal osteoporosis with pathological fracture (Hand)
M8005	Postmenopausal osteoporosis with pathological fracture (Pelvic region and thigh)
M8006	Postmenopausal osteoporosis with pathological fracture (Lower leg)
M8007	Postmenopausal osteoporosis with pathological fracture (Ankle and foot)
M8008	Postmenopausal osteoporosis with pathological fracture (Other)
M8009	Postmenopausal osteoporosis with pathological fracture (Site unspecified)
M809	Unspecified osteoporosis with pathological fracture
M8090	Unspecified osteoporosis with pathological fracture (Multiple sites)
M8091	Unspecified osteoporosis with pathological fracture (Shoulder region)
M8092	Unspecified osteoporosis with pathological fracture (Upper arm)
M8093	Unspecified osteoporosis with pathological fracture (Forearm)
M8094	Unspecified osteoporosis with pathological fracture (Hand)
M8095	Unspecified osteoporosis with pathological fracture (Pelvic region and thigh)
M8096	Unspecified osteoporosis with pathological fracture (Lower leg)
M8097	Unspecified osteoporosis with pathological fracture (Ankle and foot)
M8098	Unspecified osteoporosis with pathological fracture (Other)
M8099	Unspecified osteoporosis with pathological fracture (Site unspecified)

## Sheet: Supplementary Table S5
Supplementary Table S5. UKB Field IDs and correlation analysis results for the 146 lifestyle factors
Field ID	Variable Name	Number of Available Data	PreCG.L			PreCG.R			SFGdor.L			SFGdor.R			ORBsup.L			ORBsup.R			MFG.L			MFG.R			ORBmid.L			ORBmid.R			IFGoperc.L			IFGoperc.R			IFGtriang.L			IFGtriang.R			ORBinf.L			ORBinf.R
			p	p_FDR	R	p	p_FDR	R	p	p_FDR	R	p	p_FDR	R	p	p_FDR	R	p	p_FDR	R	p	p_FDR	R	p	p_FDR	R	p	p_FDR	R	p	p_FDR	R	p	p_FDR	R	p	p_FDR	R	p	p_FDR	R	p	p_FDR	R	p	p_FDR	R	p	p_FDR
1677-2.0	Breastfed as a baby	479	0.820876	1	0.010394	0.403478	0.834048	-0.038338	0.759206	0.849765	-0.014071	0.0773202	0.641608	0.0809599	0.281848	0.333036	-0.0493742	0.813996	0.46139	0.0108005	0.975537	0.983835	-0.00140771	0.684771	0.526938	0.018635	0.607694	0.954632	-0.0235641	0.765517	0.725741	-0.0136909	0.490622	0.74587	0.0316369	0.806044	1	0.0112714	0.310885	0.870138	-0.0464958	0.904786	0.917585	0.00549128	0.266691	0.644027	0.0509568	0.317457	0.895947
1687-2.0	Comparative body size at age 10	643	0.910434	1	0.00445182	0.507289	0.883978	0.0262362	0.953974	0.866947	0.00228415	0.129543	0.705442	-0.0599378	0.773861	0.324154	-0.0113706	0.384283	0.453603	0.0344212	0.430412	0.993445	-0.0311967	0.0405161	0.810617	-0.080934	0.916075	0.966435	-0.00417033	0.25193	0.672427	-0.0453166	0.711638	0.824282	0.0146284	0.41498	0.919415	-0.0322515	0.399258	0.884678	-0.0333502	0.439334	0.861674	0.0305968	0.814776	0.789084	-0.00927098	0.307644	0.903936
1697-2.0	Comparative height size at age 10	640	0.141499	1	0.0582719	0.665887	0.923695	0.0171274	0.5174	0.840193	-0.0256753	0.993066	0.762339	0.000344749	0.837582	0.325049	0.00813132	0.634737	0.491053	-0.0188435	0.103001	1	0.0646105	0.734781	0.525034	-0.0134379	0.280481	0.826897	-0.0427919	0.705488	0.724236	0.0149907	0.0921645	0.640518	0.0667303	0.0742979	0.84905	0.0707101	0.0690977	1	-0.0720144	0.967278	0.922464	-0.00162728	0.193379	0.599302	0.05156	0.0644906	1
1767-2.0	Adopted as a child	2660	0.964162	0.99484	0.000871912	0.35243	0.834938	-0.0180435	0.71809	0.841792	-0.00700559	0.618404	0.753585	-0.00966596	0.101009	0.296175	-0.0318167	0.745421	0.463853	-0.0063006	0.0308642	0.863767	0.0418748	0.558243	0.549291	-0.0113607	0.0852966	0.679891	0.0333828	0.051723	0.640964	0.0377388	0.979936	0.855104	-0.000488028	0.191321	0.923123	0.0253529	0.995931	0.941563	9.89661e-05	0.508251	0.89547	-0.0128375	0.228202	0.633331	-0.0233806	0.673787	0.96348
1787-2.0	Maternal smoking around birth	556	0.488504	1	0.0294898	0.590174	0.895234	-0.022931	0.751245	0.850465	-0.0134978	0.961127	0.757852	0.00207544	0.226195	0.337877	-0.0514994	0.783307	0.459933	-0.0117102	0.991129	0.977543	0.000473456	0.153842	0.73871	0.06067	0.476922	0.916434	0.0302801	0.558727	0.751428	0.0248953	0.338568	0.732031	0.0407341	0.65462	0.973526	-0.0190475	0.071064	1	-0.0767502	0.266847	0.792536	-0.0472547	0.107691	0.488406	0.0684199	0.26594	0.891282
20022-2.0	Birth weight	239	0.065445	1	-0.119866	0.562621	0.878727	-0.0377934	0.0931158	0.709517	0.109326	0.490404	0.798669	0.0450139	0.390703	0.339904	-0.0560077	0.815975	0.460233	0.0151966	0.966056	0.978682	-0.00277895	0.68256	0.528625	0.0267021	0.0622904	0.705569	-0.121288	0.249075	0.675192	-0.0751608	0.724143	0.824051	0.0230439	0.219917	0.868172	-0.0799811	0.457536	0.876809	-0.0484852	0.602319	0.888101	0.0340171	0.659555	0.781156	0.0287615	0.0414356	0.987512
20487-2.0	Felt hated by family member as a child	1818	0.493832	1	-0.0160662	0.786353	0.942055	0.00636482	0.981538	0.868104	0.000543408	0.454498	0.808169	-0.0175619	0.569533	0.324381	0.0133547	0.44459	0.489467	0.01795	0.662885	1	0.0102365	0.634151	0.543756	-0.0111747	0.0767716	0.688432	0.0415395	0.300974	0.725228	0.0242853	0.321939	0.728453	0.0232556	0.831544	1	-0.00499516	0.757753	0.931717	0.00724264	0.985877	0.927438	-0.000415672	0.869049	0.784447	0.00387145	0.945133	0.956244
20488-2.0	Physically abused by family as a child	1819	0.447318	1	-0.0178378	0.616736	0.896815	0.0117488	0.853803	0.85429	-0.00432584	0.036742	0.533553	-0.0490027	0.968548	0.339284	0.000925638	0.665591	0.488517	0.0101462	0.29581	1	0.0245394	0.680358	0.530342	-0.00967123	0.247371	0.831843	0.0271509	0.971993	0.766511	0.000824198	0.946133	0.864368	-0.00158611	0.771689	1	0.00681183	0.454186	0.878302	0.0175693	0.448487	0.871406	0.0177919	0.950346	0.818115	-0.0014619	0.346201	0.863459
20489-2.0	Felt loved as a child	1817	0.899212	1	0.00297502	0.939781	0.934679	-0.00177445	0.907912	0.87741	-0.00271701	0.539658	0.78367	0.0144057	0.73044	0.323059	-0.00809272	0.701001	0.472136	0.00901879	0.726034	1	-0.00823047	0.321692	0.585107	0.0232739	0.394695	0.903659	-0.0199901	0.806056	0.728352	-0.00576686	0.649196	0.809799	0.0106843	0.687193	0.981625	-0.00945796	0.262807	0.980766	-0.0262978	0.342257	0.847085	-0.0223049	0.749846	0.778943	-0.00748912	0.958986	0.95672
20490-2.0	Sexually molested as a child	1806	0.764868	1	-0.00704671	0.0530819	0.559613	-0.0455482	0.25797	0.762794	-0.0266468	0.0035741	0.207607	0.0685623	0.685945	0.331129	-0.00952676	0.0467822	0.892743	0.0468187	0.00820797	0.612556	0.0622191	0.941128	0.515874	-0.00173999	0.744165	1	0.00768866	0.401689	0.765819	-0.019756	0.448534	0.727345	-0.0178541	0.0970801	0.878273	0.039076	0.998454	0.939772	4.56387e-05	0.235949	0.754675	-0.0279177	0.826037	0.791743	-0.00517823	0.323135	0.888588
20491-2.0	Someone to take to doctor when needed as a child	1815	0.398719	1	0.0198315	0.972022	0.948842	-0.00082426	0.644203	0.839637	-0.0108535	0.973871	0.764442	-0.000769761	0.856422	0.324409	0.00425218	0.588228	0.474301	-0.0127235	0.0149591	0.669834	-0.0571417	0.610165	0.530771	-0.0119817	0.845921	0.973553	-0.00456698	0.154756	0.62439	0.0334321	0.141129	0.638667	-0.0345748	0.591337	0.944076	-0.0126176	0.660881	0.912862	-0.0103099	0.78299	0.935538	0.0064729	0.272927	0.642401	0.0257618	0.195531	0.822351
1558-2.0	Alcohol intake frequency (REFRESH)	2661	0.953809	1	-0.00112383	0.0111944	0.337191	0.0491846	0.812501	0.851677	-0.00460213	0.298424	0.776166	-0.0201725	0.427788	0.335319	-0.0153845	0.0322461	1	-0.0415283	0.0287718	0.920239	0.0424052	0.303351	0.578021	0.0199679	0.944398	0.954216	-0.00135317	0.977304	0.763756	-0.000551955	0.402365	0.724973	0.0162462	0.919864	0.988742	-0.00195192	0.437796	0.870343	-0.0150535	0.0352041	0.385207	0.0408435	0.084607	0.491635	-0.0334504	0.252873	0.889168
1618-2.0	Alcohol usually taken with meals (REFRESH)	2508	0.516905	1	0.0129529	0.274519	0.78219	-0.0218364	0.31409	0.732063	-0.0201174	0.210186	0.704363	0.0250396	0.850206	0.325166	-0.00377446	0.337848	0.439578	0.0191534	0.191869	1	0.0260787	0.899201	0.516475	0.00253164	0.0830463	0.687414	0.0346309	0.856797	0.739536	-0.00360653	0.154757	0.654663	-0.0284329	0.70654	0.970935	0.00752478	0.584495	0.920979	0.0109286	0.0288011	0.399183	-0.0436725	0.715482	0.764603	0.00728488	0.160263	0.85938
3731-2.0	Former alcohol drinker	148	0.29971	1	0.0864094	0.183904	0.791348	0.110588	0.0567316	1	0.158056	0.874181	0.765499	-0.0132182	0.206509	0.34785	-0.105159	0.962815	0.498825	-0.0038918	0.988652	0.983767	-0.00118736	0.209806	0.572405	0.104404	0.959327	0.951433	-0.00425724	0.182689	0.646836	-0.110893	0.235348	0.663723	-0.0988205	0.103377	0.863298	0.135334	0.835736	0.916368	0.0173079	0.851028	0.907327	-0.0156768	0.110646	0.478467	-0.132584	0.411139	0.909134
20117-2.0	Alcohol drinker status	2661	0.400803	1	-0.0163002	0.142837	0.792551	0.0284241	0.52904	0.818825	-0.0122125	0.143946	0.677945	0.0283454	0.587584	0.323042	-0.0105222	0.889345	0.475832	0.00269945	0.769534	1	0.00568441	0.290806	0.591684	0.0204932	0.763148	1	-0.00584672	0.483524	0.742364	0.0135933	0.205304	0.654927	-0.0245705	0.237828	0.832878	-0.0228997	0.210029	0.971235	-0.0243165	0.0856738	0.593719	0.0333363	0.452677	0.725632	-0.0145693	0.2778	0.889344
Average weekly alcohol consumption	Average weekly alcohol consumption	2661	0.579937	1	0.0107382	0.0026445	0.557589	0.0582784	0.970422	0.862122	0.000719402	0.11442	0.664623	-0.0306214	0.245296	0.329147	-0.0225393	0.0379696	0.869486	-0.0402463	0.049248	0.787576	0.0381388	0.0543164	0.652033	0.0373222	0.76856	0.984555	-0.00570914	0.699924	0.72713	0.00747785	0.135326	0.658335	0.0289693	0.692833	0.976829	-0.00766391	0.875008	0.916893	-0.00305193	0.00293608	0.305206	0.0576602	0.00662342	0.175942	-0.0526438	0.681872	0.943588
1239-2.0	Current tobacco smoking (REFRESH)	2661	0.606504	1	-0.00999312	0.0421914	0.494223	-0.0394022	0.293761	0.718493	-0.0203681	0.719201	0.773626	-0.00697544	0.90819	0.331336	0.00223746	0.890961	0.47448	-0.00265976	0.238326	1	0.0228754	0.0982348	0.655136	-0.0320723	0.814607	0.968592	0.00454949	0.309126	0.724739	-0.019731	0.334983	0.732417	-0.0187043	0.0726017	0.927275	0.0348222	0.694782	0.935392	-0.00761271	0.488695	0.899112	0.013433	0.0952486	0.478678	-0.0323605	0.143133	0.90297
1249-2.0	Past tobacco smoking (REFRESH)	2623	0.725674	1	-0.00685699	0.0229893	0.484727	0.0444095	0.328187	0.706718	0.0191061	0.11696	0.657462	-0.0306284	0.152569	0.301966	-0.02795	0.0625199	0.550646	-0.0363871	0.665224	0.99957	0.00845599	0.796106	0.511056	-0.00504948	0.694144	1	-0.00768463	0.483404	0.748807	0.0136953	0.275354	0.669773	0.0213145	0.390626	0.932032	0.0167755	0.80205	0.922215	0.00489911	0.0246081	0.426335	0.0438999	0.045883	0.370945	-0.0390006	0.679961	0.947054
2867-2.0	Age started smoking in former smokers	480	0.963981	0.999195	0.00207094	0.748203	0.961937	-0.0147204	0.170864	0.720222	-0.0627389	0.934921	0.768484	-0.00374463	0.298792	0.315398	-0.0476217	0.337689	0.444421	0.0439457	0.939812	0.983238	-0.00346263	0.475696	0.55441	-0.0326998	0.139296	0.788909	-0.0677209	0.430777	0.762613	-0.0361188	0.0759093	0.703399	-0.0812619	0.190663	0.962739	0.059958	0.940335	0.939086	0.00343249	0.668761	0.891252	0.0196189	0.0256917	0.281016	0.102037	0.992358	0.954497
3436-2.0	Age started smoking in current smokers	34	0.440549	1	0.141277	0.0276187	0.415956	-0.389358	0.110935	0.6868	-0.287236	0.940584	0.755325	-0.0137214	0.629305	0.321426	0.0886912	0.143899	0.366135	0.264242	0.197924	1	0.233729	0.574116	0.542669	-0.103188	0.403	0.912962	0.153049	0.859375	0.73809	-0.0326085	0.232647	0.665754	-0.217105	0.0109712	1	-0.443685	0.308362	0.874585	-0.185897	0.973788	0.924432	-0.00604906	0.617938	0.792434	0.0916316	0.0586572	1
20160-2.0	Ever smoked	2657	0.9043	1	-0.00233448	0.0901739	0.655623	0.0328921	0.182151	0.707579	0.0259005	0.162672	0.691392	-0.0271033	0.289138	0.331747	-0.0205797	0.0732438	0.441382	-0.0347705	0.286749	1	0.0206819	0.544226	0.553651	-0.0117745	0.92679	0.949803	-0.00178407	0.860509	0.735423	0.00341198	0.254454	0.687706	0.0221244	0.357217	0.923344	0.017875	0.578817	0.918838	0.0107781	0.0274713	0.407949	0.0427892	0.0995086	0.474441	-0.0319756	0.781574	0.926197
20161-2.0	Pack years of smoking	495	0.173381	1	-0.0614132	0.628524	0.89543	0.0218423	0.97042	0.866004	-0.00167429	0.364877	0.775406	-0.0408959	0.119287	0.31479	0.0702503	0.0618294	0.589944	-0.0841731	0.734755	1	0.0152971	0.295697	0.58191	0.0471898	0.808994	0.972666	0.0109141	0.137607	0.628254	-0.0669652	2.15657e-05	0.00419652	0.190058	0.834745	1	0.00941946	0.426981	0.87333	-0.035856	0.11049	0.638081	0.0719694	0.0838766	0.503113	-0.0779327	0.798529	0.920851
20162-2.0	Pack years of smoking (proportional)	495	0.196871	1	-0.0582204	0.584568	0.893156	0.0246821	0.847074	0.851859	-0.00870761	0.308148	0.767111	-0.0459911	0.0968666	0.294952	0.0748584	0.0691262	0.494675	-0.0819306	0.706325	1	0.017012	0.368656	0.590064	0.040575	0.785486	0.97154	0.012289	0.1606	0.619171	-0.0632878	3.5122e-05	0.00341724	0.185196	0.924766	0.979464	0.00426383	0.443823	0.874156	-0.0345652	0.0982916	0.619237	0.0745417	0.145435	0.530257	-0.0656639	0.720707	0.936885
2897-2.0	Age stopped smoking	479	0.623743	1	-0.0225171	0.0293453	0.412495	0.0997739	0.242778	0.739961	-0.0535845	0.468402	0.792461	-0.0332773	0.533358	0.3378	0.0285893	0.0804654	0.368525	-0.0801166	0.574852	1	0.0257461	0.167656	0.694001	0.0632783	0.31563	0.85985	-0.0460426	0.185307	0.642983	-0.0607522	0.22244	0.676332	0.055966	0.696641	0.975861	0.0178959	0.41195	0.88514	-0.0376521	0.858362	0.910476	0.00819247	0.369904	0.701857	-0.0411455	0.490995	0.884997
Daily smoker	Daily smoker	2661	0.119832	1	-0.0301724	0.0881678	0.663932	0.033074	0.524529	0.818236	-0.0123465	0.0232862	0.507229	-0.043996	0.22858	0.335116	-0.0233572	0.178147	0.40795	-0.0261199	0.602209	1	-0.0101125	0.766491	0.51118	0.0057617	0.35119	0.868748	-0.0180866	0.392654	0.765417	0.0165839	0.823107	0.865785	-0.0043373	0.427175	0.918322	0.0154049	0.713883	0.920334	-0.00711356	0.0297416	0.363722	0.0421517	0.0409764	0.346336	-0.0396375	0.650218	0.948752
Age started smoking	Age started smoking	514	0.880086	1	0.00668341	0.324641	0.814883	-0.0436156	0.0580967	1	-0.083804	0.841537	0.77182	-0.00885711	0.417292	0.330363	-0.0359234	0.184167	0.390494	0.0587843	0.653675	1	0.0198749	0.44297	0.590841	-0.0339785	0.273571	0.817729	-0.0484771	0.347652	0.735544	-0.0415888	0.0357258	0.579331	-0.0928357	0.416686	0.913871	0.0359701	0.858461	0.92227	-0.00790048	0.577182	0.882324	0.0246951	0.0202802	0.235689	0.10256	0.463359	0.895377
Time since stopped smoking	Time since stopped smoking	479	0.930551	1	-0.00400088	0.0246755	0.433567	-0.102855	0.271969	0.758881	0.0503989	0.731627	0.782165	0.0157435	0.462326	0.345297	-0.0337333	0.085983	0.351602	0.0786996	0.529718	1	-0.0288438	0.219733	0.549531	-0.0562945	0.425388	0.934181	0.0365808	0.176156	0.650246	0.0620383	0.157801	0.639727	-0.0647762	0.648465	0.971023	-0.0209266	0.443991	0.866463	0.0351299	0.861563	0.909233	-0.00800539	0.398163	0.679237	0.0387728	0.318264	0.886561
845-2.0	Age completed full time education	325	0.758819	1	-0.0171489	0.277271	0.779498	-0.0606322	0.674508	0.829993	0.0234554	0.609164	0.769221	0.0285526	0.482557	0.347302	-0.0392082	0.704348	0.471616	0.0211934	0.326407	1	0.0547766	0.287906	0.595885	0.0593095	0.28533	0.807989	0.0596269	0.118942	0.644857	0.0869305	0.308971	0.733211	-0.0567832	0.0676805	0.979677	0.101795	0.380887	0.890343	-0.048917	0.0110231	0.572928	-0.141276	0.0968478	0.473907	0.0925437	0.507812	0.8784
6138-2.0	College or University degree	2520	0.536953	1	0.01231	0.367989	0.825426	0.0179479	0.967505	0.867309	-0.000812246	0.500451	0.792803	-0.0134334	0.583707	0.323154	0.0109254	0.0935741	0.306115	0.0334239	0.551668	1	0.0118681	0.307596	0.576951	-0.0203405	0.514572	0.938503	0.0129939	0.54189	0.752105	0.0121611	0.345574	0.738967	0.0188043	0.957461	0.976005	0.00106351	0.173853	1	0.0271097	0.0462377	0.480641	0.0397256	0.670291	0.769369	0.00848856	0.364824	0.869465
6138-2.0	A levels/AS levels or equivalent	2520	0.58245	1	0.0109619	0.884416	0.94659	0.00289849	0.471878	0.792246	-0.0143434	0.247355	0.783707	0.0230615	0.291985	0.325576	-0.0210082	0.225027	0.415567	-0.0241869	0.804304	0.994886	0.00494029	0.868459	0.516103	-0.0033021	0.18895	0.782015	0.0261883	0.563181	0.740205	-0.0115264	0.394712	0.731504	-0.0169683	0.474945	0.929033	0.0142443	0.0385886	1	-0.0412258	0.0820893	0.588495	-0.0346561	0.137935	0.512969	0.0295725	0.781666	0.921215
6138-2.0	O levels/GCSEs or equivalent	2520	0.976445	0.998437	0.000588691	0.0605424	0.555013	-0.0374075	0.778735	0.857097	-0.00560197	0.932172	0.769857	0.00169698	0.709964	0.330627	0.00741502	0.660591	0.491144	-0.00875467	0.782572	1	-0.0055023	0.423168	0.604745	0.0159683	0.328446	0.851641	-0.0194828	0.138587	0.616504	0.0295236	0.952373	0.861975	0.00119085	0.0623541	1	-0.0371475	0.978634	0.950558	0.000533985	0.499374	0.894998	0.0134672	0.473023	0.745395	-0.0143064	0.331573	0.846664
6138-2.0	CSEs or equivalent CSE	2520	0.0732939	1	-0.035698	0.863122	0.947856	-0.00343738	0.564079	0.833965	0.0114999	0.639005	0.752383	0.00935264	0.951598	0.337831	-0.00121026	0.0757904	0.41323	-0.0353924	0.0534814	0.748367	-0.0384868	0.172906	0.648634	0.0271694	0.0475926	0.682841	-0.0394821	0.0173257	0.601173	-0.0474209	0.946907	0.861032	0.00132772	0.898748	1	-0.00253701	0.978655	0.946257	0.000533464	0.594078	0.894991	0.0106255	0.00235021	0.218506	-0.0605963	0.0742241	0.99503
6138-2.0	NVQ or HND or HNC or equivalent	2520	0.323136	1	-0.0196978	0.245802	0.822653	0.0231374	0.49985	0.818402	0.0134523	0.0550414	0.53286	-0.0382386	0.874833	0.326693	0.00314072	0.20639	0.421985	-0.0251891	0.613135	0.994737	-0.0100806	0.749106	0.513859	0.00637658	0.786122	0.96677	-0.00541021	0.957052	0.758174	-0.00107374	0.964905	0.861299	0.000877272	0.16895	0.965353	0.0274216	0.90947	0.925646	-0.00226712	0.344037	0.822129	-0.0188643	0.840547	0.785409	-0.00401143	0.329718	0.884024
6138-2.0	Other professional qualifications eg: nursing, teaching	2520	0.753132	1	0.00627078	0.984841	0.939604	-0.00037884	0.638437	0.848876	0.0093685	0.249457	0.776254	0.0229593	0.711701	0.329498	-0.00736854	0.0876285	0.323654	0.0340456	0.330627	0.973994	0.0193952	0.704714	0.5222	-0.0075558	0.80268	0.975979	0.00498216	0.363502	0.750767	-0.0181167	0.314329	0.7196	-0.0200595	0.47566	0.922124	0.0142213	0.872073	0.918342	0.00321056	0.0147116	0.436935	-0.0486087	0.372428	0.678936	0.0177822	0.642456	0.943847
26410-2.0	Index of Multiple Deprivation (England)	2390	0.944416	1	0.00142748	0.753777	0.957428	-0.00642199	0.718305	0.837091	-0.00738551	0.452049	0.812101	0.0153959	0.296349	0.317046	-0.0213788	0.0838738	0.36936	-0.0353817	0.240105	1	-0.0240483	0.50268	0.558736	0.0137229	0.602005	0.974138	0.0106775	0.479972	0.757009	0.0144613	0.455819	0.733049	0.0152678	0.572883	0.949522	0.0115433	0.971854	0.948303	0.000722402	0.566306	0.89874	-0.0117417	0.611612	0.800892	-0.0103961	0.924907	0.944692
26426-2.0	Index of Multiple Deprivation (Wales)	16	0.358969	1	-0.265478	0.237104	0.83322	-0.338079	0.187179	0.686716	-0.374429	0.218146	0.717246	-0.351259	0.887354	0.328272	-0.0417333	0.961799	0.500563	0.0141166	0.16642	1	-0.391371	0.093557	0.701933	-0.46538	0.0256924	0.614374	-0.592096	0.617764	0.724166	0.146287	0.155298	0.642973	-0.40102	0.880731	1	0.0442027	0.196624	1	0.367121	0.00136488	0.283758	0.767121	0.254519	0.639551	-0.326531	0.183779	0.856936
26427-2.0	Index of Multiple Deprivation (Scotland)	204	0.363421	1	-0.0642803	0.400794	0.836702	-0.0594331	0.477764	0.78876	-0.0502288	0.775603	0.79974	-0.0201795	0.515488	0.337275	-0.0460175	0.49597	0.469318	0.0481752	0.915165	0.985071	-0.00754182	0.477991	0.551728	-0.050203	0.718018	0.996955	-0.025562	0.872819	0.738666	0.011333	0.0785022	0.694361	-0.124085	0.0494725	0.895145	0.138414	0.433381	0.869694	-0.0554228	0.195849	0.714332	-0.0913848	0.33702	0.681167	0.0678937	0.491031	0.877685
767-2.0	Length of working week for main job	1099	0.781509	1	0.00838334	0.917531	0.934592	0.00312979	0.417225	0.751433	0.0245177	0.840601	0.77504	-0.0060793	0.0311704	0.24677	0.0650664	0.625505	0.490541	-0.0147518	0.510287	1	-0.0198991	0.720594	0.5211	-0.0108108	0.256263	0.811052	-0.0343054	0.695644	0.727037	-0.0118245	0.837698	0.867073	-0.00619157	0.963375	0.972899	-0.00138798	0.382797	0.885081	0.026376	0.919683	0.923682	-0.00304785	0.0141933	0.219933	-0.0740244	0.0684552	1
796-2.0	Distance between home and job workplace	950	0.795789	1	0.00841642	0.805426	0.954063	0.0080109	0.688102	0.836331	-0.0130546	0.799036	0.786663	-0.00827965	0.603414	0.3272	0.0168936	0.652652	0.494882	0.0146365	0.313161	1	0.0327926	0.67507	0.536675	-0.0136323	0.572516	0.970187	0.0183519	0.491163	0.747479	0.0223869	0.366237	0.742363	-0.0293782	0.171107	0.928792	-0.0444886	0.591281	0.91807	-0.017462	0.379143	0.856781	-0.028596	0.444056	0.730712	0.0248868	0.805586	0.924021
806-2.0	Job involves mainly walking or standing	1113	0.472231	1	0.0215885	0.857217	0.951281	-0.00540384	0.376672	0.7245	0.0265479	0.891598	0.772981	-0.00409328	0.0658176	0.289481	-0.0552127	0.597315	0.474939	-0.0158656	0.249382	1	-0.0345859	0.0986366	0.623194	0.0495728	0.794724	0.971796	0.0078145	0.592029	0.733657	0.0160948	0.846258	0.862175	0.00582365	0.166693	0.978197	0.0415182	0.402472	0.882606	0.025142	0.913234	0.921656	-0.00327267	0.0739028	0.458064	-0.0536409	0.435089	0.897339
816-2.0	Job involves heavy manual or physical work	1114	0.56712	1	0.0171801	0.293863	0.794369	-0.0315055	0.673463	0.833886	0.0126507	0.796893	0.79352	0.00772659	0.765039	0.329167	-0.00897243	0.0731553	0.46534	-0.0537559	0.258271	1	-0.0339294	0.0836087	0.716906	0.0519063	0.701343	0.999597	0.0115132	0.889441	0.749078	0.00417337	0.66361	0.802072	-0.0130569	0.299758	0.867802	0.0311236	0.213914	0.947984	0.0373003	0.940399	0.922211	0.00224469	0.379513	0.672084	-0.0263784	0.192892	0.861955
826-2.0	Job involves shift work	1114	0.478261	1	-0.0212861	0.606556	0.907034	0.0154601	0.988345	0.866389	0.000438558	0.457689	0.789669	0.0222931	0.935257	0.336557	-0.00243874	0.534626	0.474523	-0.0186407	0.863981	0.991976	-0.00514295	0.0817473	0.754865	0.0522213	0.876758	0.957823	-0.00465575	0.90377	0.75747	0.00362963	0.511625	0.742973	0.0197017	0.250455	0.836619	0.0344921	0.676418	0.922344	-0.0125293	0.733182	0.929442	-0.010234	0.676437	0.762307	-0.0125285	0.74852	0.944421
3426-2.0	Job involves night shift work	165	0.127571	1	0.119841	0.149256	0.806933	-0.113467	0.376128	0.730546	0.0697752	0.427299	0.809357	0.0625977	0.146829	0.3059	-0.114144	0.662498	0.489384	0.0344417	0.505146	1	0.0525661	0.604517	0.533591	-0.0408638	0.715132	0.999394	-0.0288026	0.616829	0.732975	0.039479	0.392761	0.734887	-0.0673816	0.864496	0.998426	0.0134697	0.777866	0.929581	0.0222645	0.514087	0.883295	0.051469	0.19132	0.602969	0.102867	0.157729	0.890307
6142-2.0	In paid employment	2647	0.696451	1	0.00758892	0.459456	0.88069	-0.0143897	0.292939	0.725437	0.0204568	0.777172	0.796644	0.00550536	0.126997	0.29571	0.0296801	0.729207	0.463847	0.00673428	0.326956	0.98921	0.0190676	0.809597	0.508832	-0.00468715	0.38621	0.913384	0.0168553	0.772027	0.720107	0.00563604	0.136366	0.647216	0.0289688	0.405977	0.927873	0.0161645	0.764495	0.934605	0.00582781	0.566814	0.892732	-0.0111415	0.80891	0.800071	-0.00470441	0.770384	0.938871
6142-2.0	Retired	2647	0.657611	1	-0.0086218	0.909004	0.93494	0.0022234	0.62197	0.849795	-0.00959141	0.853347	0.770485	-0.00359591	0.0876794	0.301801	-0.0332125	0.992599	0.500662	-0.000180454	0.847471	0.988223	-0.00374175	0.651765	0.543335	0.00877931	0.440757	0.920945	-0.014996	0.771768	0.723757	-0.00564262	0.0420103	0.583921	-0.0395411	0.597985	0.940853	-0.0102574	0.893657	0.922797	-0.00260048	0.395244	0.85595	0.016537	0.947226	0.823051	0.00128762	0.808766	0.922734
6142-2.0	Looking after home	2647	0.342314	1	-0.0184713	0.353054	0.827123	0.0180644	0.679615	0.831114	-0.00803384	0.641608	0.750377	0.00905436	0.502245	0.336965	0.0130518	0.0766084	0.398704	-0.0344359	0.149123	1	-0.0280585	0.423427	0.597996	0.0155712	0.711407	1	-0.00719699	0.865795	0.736313	0.00328763	0.29125	0.699691	0.0205285	0.915345	0.998717	0.00206786	0.830464	0.92489	-0.00416505	0.758854	0.922606	0.00597183	0.79575	0.799818	-0.00503548	0.816595	0.921859
6142-2.0	Unable to work because of sickness	2647	0.40621	1	0.0161565	0.34534	0.827439	0.0183558	0.158874	0.731976	0.027402	0.075238	0.655546	-0.0345972	0.150565	0.305641	0.0279593	0.777488	0.466076	0.00549734	0.616796	0.993478	-0.0097341	0.781754	0.512812	-0.00538917	0.15587	0.780129	0.0276008	0.795162	0.726072	-0.0050503	0.158493	0.629419	0.027427	0.751643	0.989096	-0.00615639	0.56608	0.912234	0.0111626	0.493247	0.899526	-0.0133279	0.595126	0.819713	-0.0103376	0.924055	0.948338
6142-2.0	Unemployed	2647	0.0050985	1	0.0544432	0.134962	0.769096	0.029073	0.64043	0.84585	-0.00908639	0.902934	0.775097	-0.00237243	0.611244	0.322608	-0.00988782	0.224096	0.420631	0.0236462	0.486435	1	-0.0135387	0.163008	0.698859	-0.0271328	0.880712	0.957283	0.00291928	0.569689	0.743128	-0.011059	0.364251	0.74611	0.0176485	0.345309	0.914333	-0.018357	0.384089	0.87852	0.0169306	0.0133778	0.463542	-0.0480908	0.361521	0.700242	0.0177492	0.995791	0.949286
6142-2.0	Doing upaid work	2647	0.409437	1	-0.0160457	0.817682	0.952526	-0.0044845	0.0648609	1	-0.0359033	0.400132	0.79235	-0.0163666	0.548599	0.329028	-0.0116688	0.672947	0.487664	-0.00821122	0.740087	1	-0.00645332	0.739403	0.525211	-0.00647094	0.679934	0.988728	-0.00802537	0.908489	0.750547	-0.00223605	0.65726	0.80948	-0.00863124	0.765783	1	-0.00579498	0.374029	0.904117	-0.0172917	0.678998	0.89344	0.00805024	0.947437	0.819404	0.00128248	0.636273	0.94121
6142-2.0	Student	2647	0.580231	1	-0.0107583	0.508984	0.87251	0.0128468	0.335888	0.707912	0.0187187	0.859266	0.767873	0.00344922	0.303027	0.31566	0.0200341	0.28168	0.44794	0.0209402	0.165594	1	-0.0269671	0.792821	0.514449	-0.00510935	0.999516	0.947623	1.18006e-05	0.325636	0.706188	0.0191197	0.55114	0.760622	-0.0115948	0.626781	0.972072	-0.00945919	0.286643	0.938058	-0.0207255	0.836903	0.915747	0.00400457	0.769003	0.794405	0.00571297	0.287678	0.894271
6143-2.0	Transport to work-car	996	0.870177	1	-0.00519029	0.353952	0.820115	0.0294317	0.3594	0.71921	-0.0291004	0.153488	0.685813	-0.0453056	0.573932	0.324551	0.0178552	0.796751	0.458423	-0.00817928	0.0517046	0.771737	-0.061729	0.915748	0.51369	-0.00335972	0.853449	0.966709	-0.00586627	0.373973	0.763305	-0.0282291	0.500842	0.74397	-0.021376	0.24631	0.835629	0.0368064	0.865034	0.924661	-0.00539788	0.425944	0.859745	-0.0252802	0.918507	0.809444	0.00324929	0.700687	0.951214
6143-2.0	Transport to work-walk	996	0.765465	1	-0.00947358	0.772468	0.95248	-0.00918259	0.814295	0.849065	0.00745949	0.375014	0.787347	0.0281676	0.684871	0.332638	0.0128877	0.642422	0.493664	0.0147449	0.0122814	0.687413	0.0793951	0.265283	0.57901	0.0353671	0.233017	0.849977	-0.0378618	0.728455	0.726325	-0.0110255	0.850889	0.862378	-0.00596996	0.519968	0.948726	-0.0204308	0.489134	0.889293	0.021964	0.88279	0.91766	0.00468216	0.0901315	0.465544	-0.0537815	0.112926	0.931601
6143-2.0	Transport to work-public	996	0.66036	1	0.0139543	0.490166	0.883342	-0.0219118	0.242645	0.751111	0.0370934	0.573197	0.786496	0.0178894	0.411818	0.336112	-0.0260594	0.771338	0.464823	0.0092295	0.832658	0.991609	0.00671019	0.171631	0.66462	-0.0433922	0.191171	0.761903	0.0414938	0.288586	0.705172	0.033693	0.615853	0.798935	0.0159332	0.170998	0.952003	-0.0434563	0.987725	0.946423	-0.000488617	0.119737	0.565756	0.0493815	0.178186	0.59166	0.0427382	0.243683	0.8859
6143-2.0	Transport to work-cycle	996	0.866077	1	0.00535575	0.540564	0.856972	-0.0194328	0.8419	0.859749	-0.00633451	0.296163	0.793987	0.0331684	0.479643	0.351597	-0.0224462	0.4677	0.49129	-0.0230604	0.957344	0.992306	0.00169863	0.460832	0.558787	0.0234176	0.779711	0.987088	0.00888243	0.313289	0.724704	0.0320149	0.236809	0.658303	0.0375565	0.487765	0.920923	0.0220332	0.417152	0.878569	-0.0257633	0.28533	0.835494	-0.0339212	0.698822	0.768894	0.0122871	0.825262	0.926765
924-2.0	Usual walking pace	2661	0.883731	1	-0.00283735	0.685859	0.921099	0.0078476	0.866824	0.86296	0.00325358	0.520763	0.796034	0.0124588	0.0145203	0.287386	0.0473942	0.211576	0.424999	0.0242342	0.753359	1	-0.00609628	0.602904	0.536109	-0.0100932	0.0787712	0.678108	-0.034096	0.0263003	0.570359	-0.0430862	0.228213	0.672857	-0.0233756	0.041501	1	-0.0395352	0.546003	0.921779	-0.0117137	0.997868	0.91795	-5.18344e-05	0.202258	0.616542	0.0247365	0.193492	0.846991
943-2.0	Frequency of stair climbing in last 4 weeks	2652	0.187521	1	-0.02561	0.533688	0.872306	0.0120956	0.0160376	1	-0.0467747	0.447183	0.811726	-0.014772	0.237054	0.323572	-0.0229764	0.359559	0.452403	-0.017805	0.0987601	1	-0.0320767	0.677259	0.531376	0.0080888	0.033495	0.600717	-0.0413029	0.221646	0.662993	-0.0237493	0.919606	0.860328	-0.00196157	0.273957	0.849756	0.0212593	0.909344	0.929967	0.00221297	0.740656	0.927604	-0.00643259	0.230656	0.63073	0.0232928	0.154235	0.894113
971-2.0	Frequency of walking for pleasure in last 4 weeks	2216	0.340317	1	-0.0202745	0.0311974	0.411121	0.0457914	0.951861	0.873037	-0.00128374	0.00819272	0.237943	-0.0561796	0.362285	0.322264	-0.0193706	0.562521	0.470127	0.0123139	0.693399	1	-0.00838335	0.746757	0.51817	0.00686665	0.820621	0.970382	-0.00482163	0.399347	0.769814	-0.0179201	0.913218	0.85848	-0.00231741	0.148537	0.977305	0.0307141	0.588979	0.92122	0.0114892	0.792092	0.919977	0.0056052	0.854411	0.782631	-0.00390189	0.546604	0.894979
981-2.0	Duration walking for pleasure	2218	0.448539	1	-0.0161071	0.484515	0.888344	0.0148576	0.460675	0.800576	0.0156796	0.46876	0.785441	0.0153983	0.331001	0.311961	-0.0206597	0.778875	0.464476	-0.00596803	0.137576	1	0.0315532	0.499873	0.560809	0.0143398	0.173258	0.760971	0.0289392	0.619002	0.720748	0.0105691	0.769987	0.82781	-0.00621472	0.971064	0.962752	-0.000770996	0.114129	1	-0.0335713	0.0337083	0.389331	-0.0451128	0.652096	0.787367	0.00958263	0.480255	0.888026
991-2.0	Frequency of strenuous sports in last 4 weeks	352	0.331845	1	-0.0520213	0.939229	0.938557	0.00408974	0.461413	0.794887	-0.0394946	0.200847	0.714273	-0.0685378	0.747932	0.325343	-0.0172382	0.910742	0.482768	0.00601361	0.534356	1	-0.0333236	0.214806	0.560566	-0.0664698	0.263253	0.80937	-0.0599596	0.419098	0.773508	-0.0433235	0.680312	0.802325	0.0221007	0.859451	1	0.00949871	0.344888	0.873376	0.0506371	0.804547	0.914018	-0.0132745	0.652313	0.782548	0.0241659	0.520357	0.865214
1001-2.0	Duration of strenuous sports	354	0.133057	1	0.0802215	0.947555	0.937985	0.00351848	0.323149	0.711332	-0.0528121	0.621139	0.751662	-0.0264323	0.686958	0.329608	0.0215534	0.131919	0.351265	-0.0804569	0.271263	1	-0.0587971	0.236299	0.567324	-0.0632845	0.557801	0.960375	-0.0313436	0.91734	0.754268	0.00555144	0.658689	0.806137	0.0236247	0.576382	0.948085	0.0298772	0.829027	0.928149	-0.0115509	0.955999	0.924428	-0.00295135	0.937504	0.818427	0.00419404	0.180933	0.882018
1011-2.0	Frequency of light DIY in last 4 weeks	1542	0.663437	1	-0.0110979	0.970831	0.952087	0.000932548	0.259121	0.754931	-0.0287735	0.807563	0.790592	0.00621177	0.636773	0.323155	0.0120425	0.691749	0.480022	0.0101113	0.119473	1	0.0396923	0.759358	0.515006	0.0078121	0.00886966	0.95444	0.0666682	0.0657252	0.67075	0.0469073	0.368355	0.731418	-0.0229385	0.155057	0.990199	0.0362508	0.548087	0.910841	0.015317	0.0152576	0.35245	-0.0618165	0.307994	0.650799	0.0259944	0.00742873	1
1021-2.0	Duration of light DIY	1534	0.577417	1	0.0142457	0.216539	0.845502	-0.0315907	0.626256	0.84401	0.012452	0.778951	0.793798	0.00717696	0.258482	0.335468	0.0288873	0.972946	0.497322	-0.000867148	0.366586	0.954353	0.0230834	0.516935	0.55406	0.01657	0.320256	0.850911	0.0254104	0.235383	0.680615	0.0303341	0.445374	0.728289	-0.0195117	0.203137	0.864828	-0.032533	0.135579	1	-0.0381478	0.753095	0.937536	0.00804308	0.450832	0.728959	0.0192785	0.677456	0.949733
1070-2.0	Time spent watching television (TV)	2654	0.534701	1	0.0120611	0.569105	0.882317	0.0110611	0.226784	0.736538	-0.0234786	0.0833762	0.631699	-0.0336278	0.165835	0.298384	-0.0269161	0.528728	0.476678	-0.0122379	0.888571	0.999702	-0.00272204	0.284031	0.598177	0.0208106	0.148583	0.761363	0.0280586	0.375221	0.756949	0.0172258	0.527051	0.759704	-0.0122877	0.386055	0.93136	-0.0168385	0.182255	1	0.025909	0.171944	0.649949	-0.026533	0.613392	0.797606	0.00981529	0.335222	0.845911
1080-2.0	Time spent using computer	2650	0.715837	1	-0.00707743	0.390853	0.840928	-0.0166817	0.546752	0.82686	-0.0117161	0.315699	0.774837	0.0195052	0.731604	0.321777	-0.00666846	0.0335664	0.960821	-0.0413018	0.149037	1	-0.0280485	0.197168	0.59172	-0.02507	0.851515	0.969621	0.0036393	0.122365	0.64331	0.03003	0.190974	0.66361	0.0254205	0.1778	0.941584	0.0261951	0.9845	0.947602	0.000377707	0.513178	0.896553	0.0127127	0.224026	0.631163	0.0236363	0.514654	0.876104
1090-2.0	Time spent driving	2643	0.0608204	1	0.0364864	0.165591	0.793513	-0.0269877	0.9416	0.87992	0.00142622	0.20645	0.719515	-0.0245919	0.795569	0.319715	0.00504386	0.225923	0.410598	-0.0235711	0.711567	1	-0.00719824	0.461651	0.554183	-0.0143303	0.601104	0.980048	-0.0101779	0.440515	0.756689	-0.0150153	0.805287	0.851646	-0.00479904	0.864451	1	-0.0033234	0.395891	0.886452	-0.0165269	0.814292	0.910169	-0.00457286	0.556237	0.801783	-0.0114554	0.951974	0.954163
2634-2.0	Duration of heavy DIY	1241	0.450805	1	-0.0214421	0.772561	0.947056	-0.00821928	0.933318	0.880487	0.00237945	0.849495	0.771003	-0.00539647	0.722493	0.323155	0.010099	0.474118	0.489058	-0.0203539	0.231394	1	-0.0340243	0.580069	0.531554	0.0157335	0.959869	0.943277	0.00143097	0.6578	0.713266	-0.0125963	0.784108	0.833778	-0.00779111	0.89491	1	0.00375649	0.184289	1	0.037743	0.753404	0.926821	-0.00893381	0.380627	0.667699	0.0249291	0.960897	0.954189
3647-2.0	Duration of other exercises	1523	0.939421	1	-0.00195024	0.777889	0.937241	0.00723844	0.404424	0.755864	-0.0213933	0.469727	0.779565	-0.0185501	0.12971	0.293397	0.0388698	0.488109	0.47767	-0.0177906	0.397288	0.988313	-0.0217198	0.912621	0.514339	-0.00281599	0.00228661	0.492112	-0.0781558	0.835297	0.728225	0.00533546	0.498726	0.746525	0.017359	0.726835	0.980214	0.00896459	0.214747	0.932252	0.0318288	0.559964	0.895512	0.0149575	0.162961	0.561147	-0.0357919	0.0766448	0.865247
22033-2.0	Summed days activity	2347	0.655381	1	-0.00922098	0.0102655	0.360744	0.0529956	0.277182	0.742073	0.0224493	0.0296606	0.574292	-0.0449075	0.290726	0.328803	0.0218268	0.807384	0.462218	0.00503727	0.894195	0.981372	0.00274791	0.793013	0.511807	-0.00542152	0.891458	0.964094	0.00281944	0.702532	0.725495	-0.00789056	0.531638	0.760681	0.0129233	0.0718817	0.975459	0.0371749	0.69839	0.917034	-0.00800606	0.612574	0.890587	-0.0104627	0.952788	0.812693	0.00122328	0.00978474	0.699583
22034-2.0	Summed minutes activity	2290	0.78681	1	-0.00565721	0.0250021	0.405512	0.0468581	0.324837	0.707191	-0.0205925	0.0447132	0.486981	-0.04197	0.561949	0.324734	0.0121306	0.810518	0.461704	0.00501509	0.69114	1	-0.00831054	0.590798	0.533244	0.0112466	0.140279	0.774106	-0.0308408	0.215023	0.678265	-0.0259306	0.138856	0.643339	0.0309518	0.917709	0.99629	0.00216118	0.195396	1	-0.0270786	0.415285	0.863378	0.0170387	0.528593	0.799104	0.0131807	0.614638	0.941679
22035-2.0	Above moderate/vigorous recommendation	2290	0.743846	1	-0.006835	0.0153991	0.40586	0.0506475	0.982716	0.865283	0.000453163	0.272924	0.779664	-0.02293	0.0875288	0.314977	0.0357278	0.306572	0.461865	-0.0213845	0.826857	0.995288	-0.00457535	0.295015	0.590243	0.0219018	0.0732405	0.716473	-0.0374569	0.0650398	0.70524	-0.0385781	0.0537324	0.615054	0.0403331	0.324263	0.891211	0.0206169	0.698205	0.922486	-0.0081105	0.494011	0.893086	0.0143056	0.287064	0.643112	0.0222657	0.716947	0.949256
22036-2.0	Above moderate/vigorous/walking recommendation	2290	0.925616	1	-0.00195289	0.291726	0.809342	0.0220515	0.775511	0.858317	0.00596505	0.0448763	0.460007	-0.0419381	0.713045	0.328201	0.00769271	0.51941	0.483506	0.0134756	0.794826	0.988624	-0.00543952	0.490824	0.561146	-0.0144114	0.328638	0.841997	-0.0204313	0.153042	0.647596	-0.0298817	0.270395	0.674575	0.0230512	0.121331	0.908419	0.032397	0.506524	0.897886	0.013894	0.63362	0.890065	-0.0099698	0.308772	0.645111	0.0212874	0.0985024	0.960364
22037-2.0	MET minutes per week for walking	2290	0.950839	1	-0.00128963	0.102212	0.6952	0.0341739	0.75671	0.851784	-0.00648026	0.000227723	0.0396828	-0.0769893	0.517791	0.336005	-0.0135278	0.0804624	0.383865	0.0365517	0.355394	0.958658	0.0193296	0.972257	0.523378	0.00072746	0.537791	0.956533	-0.0128879	0.464757	0.753563	-0.0152905	0.313036	0.725171	0.0211007	0.51562	0.948764	0.0135981	0.529232	0.92276	-0.0131603	0.869263	0.912726	-0.0034429	0.625826	0.786282	-0.0101993	0.0677192	1
22038-2.0	MET minutes per week for moderate activity	2290	0.77787	1	-0.00590069	0.0240474	0.460942	0.0471713	0.802044	0.849708	-0.00524402	0.35455	0.792097	-0.0193636	0.720562	0.324123	0.00748225	0.494238	0.471576	-0.0142981	0.24262	1	-0.0244377	0.202364	0.564943	0.0266618	0.222987	0.84193	-0.0254864	0.154311	0.637419	-0.0297897	0.176464	0.660356	0.028269	0.464889	0.926048	0.015286	0.305604	0.878476	-0.0214273	0.420446	0.865453	0.0168509	0.558253	0.792404	0.0122454	0.245369	0.877163
22039-2.0	MET minutes per week for vigorous activity	2290	0.292806	1	-0.0220022	0.0649297	0.547614	0.0385939	0.896761	0.870882	0.00271411	0.298775	0.765653	-0.021732	0.0405431	0.246902	0.042823	0.749814	0.456659	0.0066702	0.958292	0.988711	0.00109393	0.743913	0.522234	-0.00683315	0.631685	0.957378	0.0100267	0.594344	0.726151	0.0111393	0.400716	0.72875	0.0175765	0.406592	0.919599	0.0173582	0.181296	1	-0.0279565	0.462482	0.866217	-0.0153685	0.66519	0.77792	0.00905205	0.411536	0.900726
Summed MET minutes per week for all activity	Summed MET minutes per week for all activity	2290	0.928085	1	-0.00188788	0.00476458	0.251151	0.0589889	0.564491	0.828393	-0.0120519	0.00653965	0.227919	-0.0568374	0.491057	0.347108	0.0144036	0.787395	0.459974	0.0056413	0.903865	0.987145	-0.00252642	0.57144	0.544426	0.0118375	0.459524	0.907305	-0.0154703	0.328954	0.704576	-0.020418	0.192628	0.657615	0.0272471	0.688935	0.977681	0.00837314	0.341034	0.895601	-0.0199141	0.689711	0.896193	0.0083511	0.74469	0.777933	0.00681167	0.122267	0.904318
Fruit and vegetable intake	Fruit and vegetable intake	2603	0.977473	0.995006	0.000553931	0.254087	0.811727	-0.0223703	0.808126	0.851597	-0.00476392	0.842759	0.768893	0.00389138	0.232639	0.328886	0.0234117	0.68302	0.488777	0.0080105	0.776031	0.99853	0.00558098	0.714073	0.525889	-0.00718751	0.356776	0.872539	0.0180763	0.740866	0.726179	0.0064875	0.757924	0.823946	-0.00604614	0.28526	0.848454	0.0209603	0.0493686	1	0.0385414	0.0261141	0.417625	-0.0436181	0.114461	0.483719	0.0309575	0.489665	0.890079
1329-2.0	Oily fish intake	2659	0.298763	1	0.0201659	0.539086	0.867677	0.0119207	0.76737	0.854078	0.00574154	0.529695	0.788925	-0.0121977	0.068126	0.283864	-0.0353947	0.991564	0.502353	-0.000205228	0.766771	1	0.00575676	0.338383	0.597364	0.0185801	0.921115	0.957668	-0.00192208	0.218313	0.676345	0.0238899	0.463768	0.733705	0.0142196	0.941701	0.978312	0.00141943	0.563329	0.914731	0.0112163	0.891226	0.917257	0.00265426	0.805791	0.805556	0.00477192	0.961077	0.94997
1339-2.0	Non-oily fish intake	2657	0.321845	1	0.0192337	0.930265	0.938495	0.00169917	0.954835	0.859842	0.00109968	0.582479	0.774827	0.0106743	0.936136	0.333839	0.0015558	0.394418	0.460816	-0.0165347	0.584334	1	0.0106218	0.784862	0.512053	0.00530045	0.360211	0.871042	0.017764	0.735063	0.724586	-0.00657045	0.990754	0.856858	0.000225015	0.0667469	1	0.0355866	0.808786	0.92496	-0.00469864	0.324731	0.888311	-0.0191193	0.617693	0.797622	0.009691	0.121321	0.929374
1349-2.0	Processed meat intake	2660	0.292387	1	0.02043	0.309084	0.804568	-0.0197364	0.319629	0.727847	-0.019311	0.657045	0.748342	-0.00861585	0.684456	0.334489	-0.0078861	0.79444	0.459402	0.00505608	0.297247	1	0.0202254	0.769808	0.510555	0.00567853	0.243368	0.844778	0.0226359	0.248834	0.685247	0.0223754	0.627416	0.797977	-0.00941861	0.437772	0.922829	-0.0150571	0.177182	1	-0.026183	0.100894	0.616936	-0.0318275	0.179319	0.584976	0.0260545	0.0145252	0.62311
1359-2.0	Poultry intake	2659	0.906758	1	0.00227339	0.220942	0.831882	-0.0237541	0.315333	0.726413	-0.0194869	0.686483	0.766833	0.00783409	0.163518	0.301057	-0.0270386	0.686782	0.485401	0.00782619	0.283535	1	0.0208125	0.940475	0.517881	-0.00144934	0.142124	0.76468	0.0284856	0.509559	0.736701	0.0128003	0.488442	0.748402	0.0134459	0.993003	0.95401	0.000170203	0.930913	0.934062	0.0016827	0.145375	0.592618	-0.0282554	0.647182	0.791716	-0.00888305	0.0129154	0.692561
1369-2.0	Beef intake	2658	0.0438012	1	0.0391212	0.640612	0.906526	-0.00906259	0.519996	0.837544	-0.0124888	0.562829	0.784625	0.0112328	0.231067	0.332603	-0.023246	0.648637	0.495116	-0.00884546	0.869591	0.98329	0.00318715	0.676529	0.534296	0.00809901	0.920874	0.962065	0.00192834	0.705704	0.720197	-0.00733083	0.609836	0.80182	0.00990632	0.860343	1	-0.00341544	0.186162	1	-0.02566	0.368261	0.86024	0.0174652	0.952624	0.816298	0.00115335	0.410205	0.916518
1379-2.0	Lamb/mutton intake	2657	0.970945	0.997306	0.000707206	0.879237	0.950699	-0.00295007	0.3442	0.717794	0.0183646	0.613381	0.758066	0.00981005	0.602248	0.32882	-0.0101191	0.867287	0.470628	-0.00324461	0.627736	0.996756	0.0094152	0.805724	0.511756	-0.0047754	0.0563273	0.757653	0.0370437	0.526444	0.73656	0.0122988	0.927631	0.863684	0.00176353	0.673333	0.974651	-0.00818546	0.41081	0.891698	-0.0159685	0.811435	0.916833	0.00463228	0.600706	0.821315	0.0101621	0.880234	0.94876
1389-2.0	Pork intake	2653	0.647809	1	0.00887616	0.835657	0.962827	-0.00403103	0.46988	0.802495	0.0140417	0.133188	0.70331	-0.0291726	0.403044	0.332378	-0.0162472	0.372269	0.458322	-0.0173358	0.649104	1	-0.00884116	0.557997	0.553586	-0.0113828	0.0193049	0.692448	0.0454376	0.0436937	0.758048	0.0391781	0.190643	0.674505	0.0254251	0.981187	0.955339	0.000458211	0.465387	0.868384	-0.0141842	0.531168	0.897803	-0.0121678	0.607117	0.800645	0.00999114	0.902998	0.949441
1408-2.0	Cheese intake	2606	0.914136	1	-0.00211398	0.37476	0.831766	0.0174008	0.233503	0.746129	0.023355	0.140531	0.680244	-0.0288896	0.0189866	0.250523	0.0459672	0.0579089	0.602767	0.0371676	0.764677	1	-0.00586889	0.616317	0.532266	-0.00982385	0.258937	0.807639	0.0221306	0.156941	0.618814	0.0277456	0.735614	0.817971	-0.0066202	0.886613	1	0.00279562	0.646908	0.911315	-0.00898055	0.0495245	0.468007	0.0384928	0.857271	0.781402	-0.00352611	0.905981	0.943329
1438-2.0	Bread intake	2652	0.0270928	1	0.0429348	0.411278	0.833823	-0.0159676	0.033698	1	-0.0412556	0.533156	0.78735	-0.0121113	0.451986	0.347407	-0.0146164	0.084044	0.356402	0.033568	0.0228376	0.852178	0.0442149	0.322983	0.578687	0.0192066	0.254632	0.817919	0.0221369	0.609312	0.729037	0.00993206	0.0947524	0.635796	-0.0324641	0.230694	0.834826	0.023291	0.736022	0.920968	-0.00655193	0.111778	0.62807	-0.030899	0.811748	0.798631	-0.00462881	0.282181	0.890082
1458-2.0	Cereal intake	2658	0.954363	1	0.00111097	0.54165	0.852287	-0.0118476	0.0870677	0.784056	0.0332077	0.923244	0.78099	0.00187039	0.536329	0.334332	0.012004	0.307513	0.457267	0.019808	0.510856	1	-0.0127636	0.00776944	0.466336	-0.0516413	0.263305	0.798127	0.021713	0.26092	0.665697	-0.0218217	0.633128	0.794851	-0.00926614	0.921261	0.980535	0.00191887	0.830482	0.920092	-0.00415597	0.885481	0.915878	0.00279594	0.0148363	0.212212	0.0472702	0.225442	0.863493
1478-2.0	Salt added to food	2661	0.125228	1	0.0297404	0.320305	0.813686	-0.0192805	0.234307	0.736812	0.0230724	0.748397	0.790394	-0.00622319	0.250993	0.331178	0.0222695	0.578838	0.47004	-0.0107694	0.214014	1	0.0241054	0.660598	0.535815	0.00851899	0.603944	0.969981	-0.0100643	0.920998	0.746659	0.00192423	0.0455435	0.590828	-0.0387815	0.787987	1	0.00521763	0.697689	0.927566	-0.00753641	0.55004	0.893386	-0.0115961	0.993466	0.817394	-0.000158879	0.867496	0.949342
1488-2.0	Tea intake	2659	0.53366	1	0.0120804	0.710652	0.930684	-0.00720036	0.6346	0.849477	-0.00922428	0.865604	0.769589	-0.00328492	0.795244	0.321215	0.00503681	0.705064	0.466637	-0.00734617	0.426639	1	0.0154286	0.802537	0.512444	0.00485355	0.138149	0.80356	-0.0287725	0.999494	0.763892	-1.23209e-05	0.0828485	0.671737	-0.0336537	0.372343	0.929255	0.0173135	0.0547711	1	0.0372662	0.814225	0.915012	0.00456075	0.0560782	0.401058	0.0370672	0.372572	0.878173
1528-2.0	Water intake	2647	0.895485	1	0.00255552	0.0542451	0.544644	0.037432	0.179435	0.710967	-0.0261115	0.285014	0.776036	-0.0207957	0.267391	0.341434	0.0215729	0.527172	0.479048	0.0123004	0.663648	1	-0.00845972	0.934942	0.519601	-0.00158795	0.700055	1	0.00749419	0.843726	0.731895	0.0038348	0.0210835	0.512835	0.0448461	0.277	0.847094	-0.021145	0.204901	1	0.0246574	0.135831	0.588316	0.0290084	0.639748	0.787804	-0.00910494	0.517438	0.873908
1548-2.0	Variation in diet	2659	0.863991	1	-0.00332472	0.29998	0.800639	-0.0201152	0.221689	0.744397	-0.0237157	0.58894	0.771641	0.0104879	0.775097	0.322963	-0.00554546	0.0626721	0.512558	-0.0361187	0.0728035	0.958814	0.0348108	0.366907	0.5952	0.0175113	0.853626	0.961847	0.00358087	0.411585	0.767811	0.0159361	0.439844	0.725341	-0.014992	0.191153	0.943277	0.0253672	0.842782	0.914665	-0.00384954	0.529599	0.902489	-0.0122006	0.627202	0.782722	-0.00942626	0.656804	0.951888
6144-2.0	Never eat eggs	2659	0.681689	1	0.00796077	0.840253	0.957657	0.0039123	0.794187	0.859774	0.0050634	0.543685	0.782993	0.0117859	0.927893	0.335432	-0.00175646	0.746394	0.461949	-0.00627683	0.35995	0.948102	0.017767	0.37429	0.583521	-0.0172432	0.669877	0.987446	-0.00827435	0.241133	0.674748	0.0227478	0.566531	0.765573	0.0111244	0.201714	0.875945	-0.0247757	0.999143	0.936277	2.08543e-05	0.836344	0.919978	-0.0040094	0.849344	0.785731	0.00368689	0.753953	0.945713
6144-2.0	Never eat dairy	2659	0.122814	1	0.0299431	0.26808	0.80749	0.0214932	0.656562	0.828493	0.00863045	0.937367	0.759744	0.00152517	0.401944	0.33496	0.0162669	0.269459	0.44075	0.0214313	0.18354	1	0.0258087	0.696076	0.525531	-0.00758159	0.967692	0.946643	-0.000786129	0.932133	0.74524	-0.00165291	0.200605	0.673038	0.0248367	0.0433998	0.856654	0.0391886	0.210744	0.953805	0.0242875	0.133615	0.591032	-0.0291077	0.434476	0.727829	0.0151685	0.153447	0.914255
6144-2.0	Never eat wheat	2659	0.533227	1	0.0120932	0.988066	0.938435	-0.000290324	0.0753744	0.746632	0.0345028	0.178365	0.706405	-0.0261166	0.867054	0.326872	0.00324913	0.381788	0.460146	-0.0169742	0.280509	1	-0.0209437	0.988236	0.524917	0.00028619	0.729549	1	0.00671019	0.0669526	0.645316	-0.0355463	0.312992	0.733805	-0.0195814	0.542984	0.943166	-0.0118064	0.278299	0.924983	-0.0210402	0.731787	0.933364	0.00665244	0.652459	0.777706	-0.00874076	0.778901	0.933341
6144-2.0	Never eat sugar	2659	0.279278	1	-0.0209974	0.109763	0.701316	0.0310329	0.11128	0.66806	-0.0309012	0.442432	0.82901	-0.0149073	0.554531	0.327621	-0.0114702	0.181974	0.408542	-0.0259012	0.455048	0.998823	0.0144984	0.428999	0.598821	-0.01535	0.921316	0.953272	0.00191718	0.679744	0.719083	-0.00801225	0.134858	0.672882	0.0290149	0.256781	0.832146	0.022008	0.734413	0.924392	0.00658474	0.381708	0.853303	0.0169771	0.974624	0.812679	-0.000617387	0.704945	0.945032
6144-2.0	Eat all	2659	0.824468	1	0.00430498	0.0731803	0.593461	-0.0347651	0.539084	0.821534	0.0119207	0.349781	0.791592	0.0181464	0.772389	0.326998	0.00561412	0.182478	0.401796	0.0258714	0.341146	0.979213	-0.0184741	0.26678	0.571878	0.0215516	0.956624	0.957579	-0.00105567	0.52588	0.741752	0.012311	0.127949	0.655209	-0.0295391	0.368545	0.930472	-0.0174515	0.80107	0.926094	-0.00489038	0.651781	0.885655	-0.00875903	0.935727	0.820729	-0.00156519	0.472483	0.896849
1160-2.0	Sleep duration	2655	0.416837	1	0.0157697	0.838425	0.960766	-0.00396068	0.284566	0.73216	-0.0207836	0.916297	0.782712	-0.00204144	0.396158	0.337238	-0.0164801	0.553149	0.469143	-0.0115189	0.162802	1	0.0271051	0.459238	0.568335	0.0143749	0.632363	0.951703	-0.00929227	0.00127296	0.110424	0.0625226	0.254749	0.67907	0.022119	0.729791	0.978125	-0.00670899	0.616043	0.929382	-0.0097402	0.925581	0.911982	-0.0018143	0.214652	0.63355	0.0240991	0.884203	0.943555
Good sleep duration	Good sleep duration	2655	0.313812	1	0.019563	0.126602	0.785115	-0.0296662	0.705344	0.841794	0.00734438	0.819915	0.785043	0.00442191	0.467782	0.346107	0.0141028	0.215458	0.418126	-0.0240568	0.0479581	0.825942	0.0384012	0.897633	0.518053	0.00249891	0.748623	1	-0.00622444	0.0927773	0.670669	0.0326414	0.736188	0.813958	-0.00654394	0.870795	1	-0.00315927	0.830531	0.915379	0.0041571	0.107819	0.640445	-0.0312274	0.108013	0.478203	0.0312103	0.96838	0.952798
1170-2.0	Easiness of getting up in the morning	2659	0.163227	1	-0.0270573	0.767686	0.957786	0.00573349	0.606927	0.835	-0.00998514	0.61027	0.765073	0.00989243	0.267418	0.336048	0.0215229	0.70894	0.46384	0.00724499	0.628026	0.990195	-0.00940371	0.98858	0.522787	-0.00027781	0.599428	0.984776	-0.0101939	0.767384	0.723557	-0.00574117	0.0870045	0.65117	-0.0332081	0.116007	0.899571	0.0304995	0.218738	0.930587	0.0238678	0.542302	0.90923	-0.0118263	0.681545	0.763436	-0.00796458	0.33013	0.874202
1190-2.0	Nap during day	2661	0.123226	1	-0.0298989	0.35611	0.816145	-0.0179027	0.944268	0.878271	0.00135631	0.336094	0.802294	-0.0186613	0.0321209	0.231178	-0.0415585	0.930848	0.491152	-0.00168366	0.598465	1	-0.010217	0.358979	0.590317	0.0177962	0.768802	0.979038	0.00570299	0.603712	0.732439	0.0100707	0.67645	0.802635	-0.00809652	0.77437	1	0.00556179	0.0851045	1	-0.0333971	0.54787	0.896867	0.0116593	0.84014	0.788993	-0.00391363	0.70831	0.943646
1200-2.0	Sleeplessness / insomnia	2659	0.629154	1	0.00937287	0.917914	0.930487	0.00200034	0.270077	0.764369	0.0214037	0.739808	0.786088	-0.00644589	0.982165	0.342539	-0.000433876	0.337298	0.449068	0.0186219	0.368706	0.948839	0.0174456	0.720359	0.524088	0.00694801	0.17613	0.758112	0.0262517	0.793803	0.728666	0.00507307	0.878644	0.842254	-0.00296355	0.590182	0.949212	-0.010453	0.32081	0.874894	0.0192676	0.569555	0.890304	-0.0110378	0.832782	0.794114	0.00409796	0.0153704	0.549471
1210-2.0	Snoring	2489	0.33218	1	0.0194532	0.658466	0.919449	0.008868	0.152543	0.755518	-0.0286953	0.98083	0.76303	0.000482071	0.449624	0.34898	-0.0151671	0.145243	0.353829	0.0292154	0.00327047	0.73222	-0.0589539	0.700722	0.522467	-0.00771075	0.0255934	0.688509	-0.0447631	0.741155	0.722382	0.00662698	0.114358	0.654506	-0.0316685	0.380234	0.927623	-0.0176026	0.69591	0.931019	-0.00784117	0.119451	0.591284	0.031231	0.675506	0.7659	-0.00839799	0.193871	0.831674
1220-2.0	Daytime dozing / sleeping (narcolepsy)	2658	0.357565	1	-0.0178587	0.914695	0.936226	-0.00207948	0.798898	0.850925	-0.00494586	0.769352	0.798017	-0.00569225	0.671104	0.334151	-0.00824324	0.351588	0.447289	-0.0180819	0.526289	1	0.0123011	0.60775	0.532529	-0.00996415	0.454763	0.914687	0.0145103	0.136725	0.641096	-0.0288823	0.17387	0.663409	-0.0263945	0.240928	0.830342	-0.022762	0.646206	0.916395	-0.00891109	0.676789	0.896206	0.00809211	0.0357037	0.331948	-0.0407557	0.492648	0.873298
1180-2.0	Evening person (chronotype)	2405	0.673127	1	0.00861012	0.271323	0.80575	0.0224489	0.0354046	1	-0.0429174	0.827762	0.783942	0.00444069	0.501747	0.345413	-0.0137098	0.0903011	0.313312	-0.0345608	0.85291	0.989413	0.00378418	0.192884	0.609329	0.0265714	0.605525	0.958219	0.010541	0.920977	0.750147	-0.00202477	0.866684	0.856092	-0.0034263	0.200427	0.88812	-0.0261275	0.0448525	1	-0.0409266	0.243681	0.745019	0.0237917	0.666208	0.774241	0.00880397	0.997667	0.946866
1180-2.0	Morning person (chronotype)	2405	0.673127	1	-0.00861012	0.271323	0.794559	-0.0224489	0.0354046	1	0.0429174	0.827762	0.779704	-0.00444069	0.501747	0.342435	0.0137098	0.0903011	0.323102	0.0345608	0.85291	0.984313	-0.00378418	0.192884	0.593706	-0.0265714	0.605525	0.965317	-0.010541	0.920977	0.753686	0.00202477	0.866684	0.86046	0.0034263	0.200427	0.906622	0.0261275	0.0448525	1	0.0409266	0.243681	0.734222	-0.0237917	0.666208	0.769433	-0.00880397	0.997667	0.942695
1050-2.0	Time spend outdoors in summer	2586	0.987787	0.992158	-0.000301264	0.00298097	0.314267	0.0583989	0.695155	0.834662	0.00771256	0.86764	0.767484	0.00328009	0.803948	0.32145	-0.00488579	0.259633	0.430833	-0.0221837	0.889088	0.985427	-0.00274479	0.0709956	0.774778	0.0355243	0.188207	0.794214	0.0258949	0.668074	0.711074	0.00843925	0.866053	0.864242	-0.0033198	0.145664	0.988352	0.0286315	0.483138	0.893667	-0.0138015	0.462827	0.859122	-0.0144496	0.557796	0.797845	-0.0115355	0.133182	0.865652
1060-2.0	Time spent outdoors in winter	2593	0.138197	1	-0.0291333	0.106273	0.700234	0.0317385	0.447353	0.791307	0.0149338	0.0364308	0.577128	-0.0411029	0.914152	0.331981	-0.00211887	0.37493	0.456688	-0.0174382	0.736305	1	-0.0066188	0.777063	0.512535	0.00556529	0.766029	0.993135	-0.0058488	0.502376	0.738625	-0.0131832	0.385222	0.734914	-0.0170656	0.0856186	0.844999	0.0337771	0.643329	0.924643	0.00910111	0.329866	0.868089	0.0191499	0.816692	0.786842	-0.00455606	0.765992	0.944249
1757-2.0	Facial ageing (REFRESH)	2378	0.99901	0.99901	2.54559e-05	0.379602	0.833736	0.0180333	0.22404	0.739754	0.0249528	0.13957	0.694896	-0.0303181	0.0779393	0.293825	-0.0361709	0.0862196	0.329065	-0.0352053	0.218007	1	-0.0252809	0.170937	0.683997	0.0280987	0.440823	0.912225	-0.0158206	0.541973	0.74625	-0.012517	0.720732	0.829876	0.00733757	0.781177	0.997726	0.00570179	0.187429	1	0.0270529	0.113209	0.619373	0.0325033	0.297466	0.658483	-0.0213833	0.91658	0.945188
1110-2.0	Length of mobile phone use	2648	0.823972	1	0.00432632	0.622333	0.898755	0.00957961	0.991579	0.865395	0.000205283	0.0973416	0.628247	0.0322367	0.0398374	0.262822	0.0399613	0.183881	0.397244	-0.0258423	0.355373	0.970292	0.0179742	0.0428672	0.735134	0.0393702	0.410068	0.90982	0.016021	0.650927	0.714748	-0.00880028	0.435804	0.724821	-0.0151562	0.328192	0.890736	0.0190153	0.316041	0.873082	-0.0194988	0.999899	0.915767	-2.45458e-06	0.532442	0.79843	-0.0121416	0.258971	0.881702
1120-2.0	Weekly usage of mobile phone in last 3 months	2445	0.30834	1	-0.0206189	0.931669	0.935436	-0.00173567	0.166868	0.718667	-0.0279763	0.596006	0.763674	-0.0107312	0.533617	0.335282	-0.0126002	0.104941	0.308089	-0.0328112	0.706301	1	-0.00762778	0.544549	0.549325	-0.0122653	0.707022	1	-0.00760815	0.208511	0.682545	-0.0254541	0.709865	0.827151	0.00753081	0.076326	0.828615	0.0358662	0.178144	1	0.0272511	0.330477	0.858827	0.019697	0.887622	0.793508	-0.00286051	0.737741	0.947543
2237-2.0	Plays computer games	2658	0.658347	1	0.00858417	0.191473	0.791604	-0.0253537	0.414156	0.759718	-0.0158516	0.939302	0.757787	0.00147825	0.370628	0.326022	-0.017379	0.456749	0.488755	-0.0144465	0.595202	1	0.0103141	0.257283	0.593945	0.021989	0.234013	0.839384	0.0230999	0.0301269	0.580751	0.0420766	0.148506	0.642179	-0.0280428	0.0976509	0.8481	0.0321463	0.17291	1	-0.0264535	0.43066	0.860905	-0.0152977	0.233515	0.629293	-0.0231245	0.524053	0.864655
2296-2.0	Falls in the last year	2656	0.652014	1	-0.0087577	0.0623209	0.547512	0.0361876	0.106908	0.705992	0.0313026	0.982864	0.757846	-0.00041712	0.829802	0.325218	-0.00417447	0.704967	0.469286	-0.00735285	0.771806	0.998834	-0.00563208	0.819408	0.512316	-0.00443373	0.431121	0.909642	0.0152882	0.654725	0.714397	0.00868471	0.471251	0.733614	0.0139905	0.709617	0.969031	-0.00723142	0.33611	0.893705	-0.0186783	0.119611	0.578304	0.0302189	0.812004	0.794678	-0.00461891	0.331093	0.855626
2188-2.0	Long-standing illness, disability or infirmity	2616	0.127901	1	0.0297849	0.610138	0.899629	0.00997722	0.280915	0.732276	0.0210976	0.815564	0.785192	0.00456438	0.292839	0.321994	-0.0205821	0.549839	0.473348	-0.0117015	0.0420359	0.784279	0.03977	0.128006	0.698469	0.0297767	0.827628	0.96803	0.00426089	0.629786	0.723591	-0.00943231	0.560518	0.768116	0.0113899	0.521397	0.943405	0.0125466	0.0976376	1	0.0324049	0.215949	0.71263	-0.0242098	0.552286	0.802307	-0.0116298	0.0701872	1
2463-2.0	Fractured/broken bones in last 5 years	2650	0.194091	1	-0.0252431	0.161167	0.809093	0.0272366	0.70981	0.837038	-0.00723459	0.94285	0.753672	-0.00139377	0.0135057	0.534613	0.0479975	0.382339	0.45601	0.0169834	0.568404	1	-0.0110896	0.0943041	0.665918	0.0325205	0.876337	0.962247	0.00302548	0.723554	0.725609	-0.00687688	0.0650195	0.665911	-0.0358618	0.216121	0.885386	0.0240448	0.787097	0.925022	0.00525098	0.0931205	0.624508	-0.032638	0.792422	0.800802	-0.00511652	0.796078	0.922986
20019-2.0; 20021-2.0	Hearing (speech reception threshold)	2561	0.300983	1	-0.0204545	0.772018	0.957524	-0.0057303	0.0693358	1	0.0359093	0.151067	0.692761	0.0283906	0.610206	0.324221	-0.010082	0.558525	0.47022	-0.0115703	0.804463	0.989614	0.00489646	0.406443	0.609886	-0.0164178	0.445139	0.912384	-0.0151003	0.52175	0.74196	-0.0126701	0.0908842	0.655014	-0.0334299	0.483165	0.92024	-0.0138679	0.367506	0.898561	0.0178214	0.409787	0.869333	-0.0163011	0.647657	0.787119	0.00903863	0.564777	0.897335
5201-0.0; 5208-0.0	Visual acuity (logMAR)	646	0.528204	1	0.0248995	0.178016	0.815968	0.0531406	0.641596	0.841777	0.0183762	0.919728	0.781811	-0.00397885	0.268185	0.331745	-0.0436959	0.480716	0.491437	0.0278356	0.866545	0.989843	-0.00663486	0.448043	0.57833	0.0299477	0.163291	0.780949	-0.055	0.409551	0.772321	-0.0325517	0.7479	0.817616	-0.0126895	0.462672	0.930166	-0.0289918	0.8103	0.916834	0.00947707	0.547348	0.903123	0.0237547	0.391908	0.674756	-0.0337935	0.861236	0.952208
1031-2.0	Frequency of friend/family visits	2659	0.51994	1	-0.0124882	0.311227	0.800266	0.0196529	0.726128	0.831534	0.0067986	0.364191	0.783503	-0.0176107	0.321935	0.318588	0.0192229	0.533279	0.477025	-0.0120917	0.984959	0.984468	0.000365896	0.950011	0.51603	0.00121683	0.984796	0.946171	0.000369885	0.422233	0.771091	0.015576	0.115425	0.641739	0.0305483	0.129143	0.904526	-0.0294469	0.6104	0.93412	0.00988881	0.895912	0.917537	-0.00253925	0.540442	0.797563	0.0118808	0.435199	0.889017
1920-2.0	Mood swings	2611	0.913877	1	0.00211835	0.0229152	0.53685	0.0445356	0.604143	0.836983	0.0101547	0.548055	0.776452	-0.0117652	0.697262	0.330545	0.00761966	0.935971	0.49159	-0.00157352	0.208199	1	0.0246473	0.653071	0.533313	0.00880425	0.107562	0.746737	0.0315128	0.921596	0.743669	-0.00192783	0.618553	0.797124	0.00975224	0.426054	0.925072	-0.0155897	0.76646	0.931653	0.00581749	0.996354	0.920631	8.95096e-05	0.52457	0.799522	-0.0124631	0.54797	0.890419
1930-2.0	Miserableness	2624	0.246964	1	-0.0226179	0.75204	0.961012	0.00617313	0.600072	0.837198	0.0102437	0.505598	0.786653	-0.0130064	0.894844	0.327978	-0.00258255	0.297628	0.466818	0.0203479	0.904654	0.983211	0.00234039	0.874282	0.517005	-0.00309141	0.546158	0.955618	0.0117916	0.98541	0.766637	-0.000357286	0.0169842	0.550832	0.046614	0.965952	0.962077	-0.000834012	0.348433	0.861833	0.0183184	0.374747	0.856152	-0.0173414	0.563357	0.793591	-0.0112902	0.326897	0.887554
1940-2.0	Irritability	2549	0.762346	1	-0.00599486	0.198736	0.805834	0.0254733	0.28498	0.723824	0.0211938	0.576796	0.779164	-0.011063	0.955896	0.337842	-0.00109638	0.0788959	0.392757	0.0348233	0.35036	0.968413	0.0185122	0.422334	0.610825	0.0159056	0.579291	0.973998	0.0109907	0.807644	0.726006	0.00482652	0.434671	0.72917	0.0154863	0.996241	0.952904	-9.33953e-05	0.348078	0.871084	-0.0186001	0.960637	0.924613	-0.000978414	0.383264	0.666041	0.0172835	0.424829	0.902203
1950-2.0	Sensitivity / hurt feelings	2550	0.814123	1	-0.00465998	0.871478	0.952073	0.00320658	0.404831	0.749554	0.0165098	0.794222	0.795406	-0.00516978	0.125695	0.301548	-0.030344	0.343508	0.441921	-0.0187734	0.519956	1	0.0127522	0.347202	0.578881	0.0186302	0.426119	0.926332	0.0157731	0.465288	0.747439	-0.0144715	0.601059	0.795656	0.0103634	0.525028	0.942124	-0.0125976	0.327952	0.883052	-0.0193875	0.823756	0.910951	-0.00441433	0.958033	0.809738	-0.00104299	0.437709	0.885709
1960-2.0	Fed-up feelings	2605	0.985294	0.994052	-0.000361458	0.25683	0.808245	0.022233	0.153364	0.723412	0.0279923	0.790633	0.796389	-0.00520612	0.576057	0.323443	0.0109645	0.738848	0.467384	0.00653739	0.822135	1	-0.00440824	0.528204	0.556206	0.0123684	0.959058	0.95557	-0.00100668	0.575742	0.745419	0.0109736	0.109598	0.646271	0.0313679	0.0432328	0.938693	-0.0396246	0.546746	0.915765	-0.0118173	0.420823	0.857736	0.0157847	0.364757	0.699227	-0.0177716	0.557603	0.899259
1970-2.0	Nervous feelings	2595	0.42481	1	-0.0156798	0.85613	0.955101	-0.00356215	0.835147	0.861736	-0.00408874	0.175301	0.727329	-0.0266249	0.605252	0.323762	-0.0101548	0.144982	0.360872	-0.0286302	0.187064	1	-0.0259169	0.83333	0.515649	0.00413448	0.0727769	0.74584	-0.0352412	0.00963642	0.417959	-0.0508269	0.871732	0.843943	0.00317226	0.00973002	1	-0.0507616	0.594195	0.915909	-0.0104673	0.0777893	0.577586	0.0346412	0.492396	0.762992	-0.0134875	0.738245	0.942546
1980-2.0	Worrier / anxious feelings	2590	0.620606	1	0.00973453	0.692016	0.917678	-0.0077902	0.275814	0.748524	0.0214296	0.456507	0.795506	-0.0146431	0.293628	0.318438	-0.0206515	0.37212	0.463118	-0.0175512	0.400624	0.974945	0.0165287	0.342778	0.596352	-0.0186558	0.245287	0.837926	0.022847	0.764317	0.728585	-0.00589629	0.843612	0.864002	0.00387971	0.072657	0.876427	-0.03529	0.868182	0.923386	-0.00326402	0.801009	0.914999	-0.00495674	0.352344	0.689652	0.0182894	0.255505	0.883933
1990-2.0	Tense / 'highly strung'	2604	0.623632	1	-0.00962432	0.180855	0.811341	0.0262409	0.123936	0.663604	0.0301677	0.190805	0.707437	-0.0256542	0.0914301	0.301598	-0.0330966	0.726214	0.469773	0.0068679	0.913918	0.988481	0.00212018	0.447491	0.583895	0.0148977	0.905796	0.969853	0.00232111	0.208888	0.671115	-0.0246432	0.0299589	0.582977	0.0425544	0.380018	0.937632	-0.0172167	0.635096	0.931696	-0.0093077	0.794585	0.917746	0.00510655	0.990912	0.818916	-0.000223398	0.112137	0.9621
2000-2.0	Worry too long after embarrassment	2553	0.213946	1	0.0246144	0.978236	0.941826	0.000540398	0.104993	0.717255	0.0321041	0.682767	0.767603	-0.00809553	0.538264	0.327795	-0.0121907	0.848715	0.471728	0.00377867	0.258553	1	0.0223775	0.209835	0.559763	0.0248368	0.950361	0.955754	0.00123317	0.998221	0.766294	4.41786e-05	0.469061	0.736095	0.014341	0.829288	1	-0.00427104	0.772567	0.928464	-0.00572507	0.0290563	0.37755	-0.0432168	0.701692	0.763022	0.00758739	0.306393	0.912764
2010-2.0	Suffer from 'nerves'	2579	0.294803	1	-0.0206453	0.175952	0.824426	0.0266673	0.216279	0.765135	0.0243656	0.884924	0.771031	0.00285241	0.502774	0.334485	0.0132067	0.481618	0.488001	0.0138683	0.414633	0.998189	-0.0160765	0.298245	0.577459	-0.0204987	0.540174	0.952896	0.012072	0.280807	0.695966	-0.0212534	0.722152	0.826619	0.00700794	0.957301	0.980445	0.00105522	0.463038	0.871648	-0.0144624	0.077217	0.594571	0.0348157	0.249006	0.643078	0.0227164	0.128213	0.859396
2020-2.0	Loneliness, isolation	2627	0.24544	1	-0.022678	0.293396	0.803407	0.0205152	0.0894183	0.770213	0.0331575	0.454563	0.80012	-0.0146023	0.645444	0.323409	0.00898434	0.453049	0.489369	-0.0146513	0.940464	0.979344	0.00145843	0.0468865	0.62538	-0.0387925	0.781986	0.972802	0.00540379	0.273292	0.687155	-0.02139	0.036924	0.552702	0.0407288	0.940653	0.991455	-0.00145378	0.498206	0.890563	-0.0132255	0.902237	0.919486	-0.00239864	0.968205	0.814632	-0.000778362	0.99565	0.953389
2030-2.0	Guilty feelings	2618	0.668056	1	0.00838791	0.00451179	0.317102	0.0555095	0.183007	0.697232	0.0260419	0.108027	0.672311	-0.031429	0.220443	0.349042	0.0239655	0.138531	0.360488	-0.0289692	0.470941	1	0.0141017	0.494797	0.560351	0.0133536	0.0563552	0.713439	0.0373146	0.741657	0.718832	-0.00644837	0.429734	0.727156	0.0154453	0.972421	0.959715	0.000676263	0.460551	0.874707	0.014434	0.785032	0.92208	0.00533553	0.256269	0.635362	-0.0222038	0.873418	0.946168
2040-2.0	Risk taking	2553	0.895784	1	-0.00259473	0.055961	0.536333	0.0378477	0.843809	0.852906	0.00390278	0.589018	0.765984	-0.0107016	0.455334	0.343314	-0.0147875	0.128581	0.350529	-0.030097	0.790125	0.999434	0.00527202	0.83494	0.513996	-0.00412755	0.481254	0.908534	0.0139504	0.0488112	0.705693	0.0390131	0.423702	0.723238	0.0158463	0.0150526	1	0.0481294	0.846381	0.913908	-0.0038377	0.953313	0.926139	-0.00115974	0.0108493	0.224153	-0.0504311	0.225984	0.850381
2110-2.0	Able to confide	2576	0.742531	1	-0.00647801	0.406569	0.832278	-0.0163654	0.249538	0.749042	-0.0227041	0.159051	0.692904	0.0277657	0.789255	0.322082	0.00527068	0.104312	0.314303	-0.0320229	0.604196	1	-0.0102221	0.504483	0.550545	-0.0131616	0.971291	0.945864	-0.000709709	0.252477	0.663674	-0.0225638	0.735434	0.82247	-0.00666344	0.776932	0.998176	0.00558701	0.135185	1	-0.0294546	0.543419	0.903814	-0.0119824	0.376868	0.673817	-0.0174249	0.980629	0.960444
20127-2.0	Neuroticism score	2259	0.845059	1	0.00411582	0.510902	0.861785	0.0138454	0.120411	0.662637	0.0326998	0.188679	0.714762	-0.0276791	0.136799	0.292707	-0.0313269	0.442097	0.491448	0.0161875	0.195129	1	0.0272803	0.395362	0.608471	0.0178988	0.126557	0.756579	0.0321688	0.500278	0.741827	-0.0141954	0.405591	0.724082	0.0175145	0.740755	0.980712	-0.00696797	0.379656	0.897325	-0.018501	0.343744	0.830982	-0.0199382	0.538216	0.800632	0.0129627	0.890836	0.945927
2714-2.0	Age when periods started (menarche)	1402	0.595785	1	-0.0141894	0.808765	0.947373	0.00647398	0.718852	0.83283	-0.00962959	0.360483	0.78522	-0.0244578	0.616032	0.322981	0.0134141	0.0860063	0.33957	-0.0459016	0.00604613	0.676829	-0.0733371	0.835768	0.51188	0.00554551	0.66543	0.987656	-0.0115671	0.775094	0.719101	-0.00764287	0.259157	0.681486	0.0301775	0.507813	0.95051	0.0177137	0.419624	0.875111	-0.0215867	0.114938	0.612709	0.0421495	0.691227	0.769646	-0.0106245	0.754244	0.940578
2724-2.0	Had menopause	1444	0.0793811	1	0.0462129	0.463649	0.88072	-0.0193139	0.582742	0.830566	-0.0144793	0.826425	0.786952	-0.00577973	0.619132	0.320363	0.0131009	0.793321	0.461084	0.00690544	0.825136	0.998585	-0.00582336	0.579258	0.534893	0.0146133	0.859109	0.953056	-0.00467853	0.462948	0.764928	-0.0193442	0.0328219	0.580627	-0.0562078	0.683382	0.982646	-0.0107494	0.825774	0.929399	-0.00580175	0.664683	0.897322	0.0114242	0.461465	0.733397	0.0194084	0.904045	0.945905
2734-2.0	Number of live births	1444	0.0906549	1	0.0445725	0.0502142	0.557242	-0.051576	0.565729	0.824105	0.0151373	0.320943	0.776769	-0.0261553	0.360292	0.324133	0.024108	0.865896	0.47211	0.00445098	0.180788	1	-0.0352633	0.0444363	0.666786	0.0529389	0.00977617	0.701325	-0.068018	0.0704672	0.611272	-0.0476498	0.993634	0.855547	-0.000210288	0.864385	1	0.0045016	0.115795	1	-0.0414329	0.553634	0.892252	0.0156108	0.241261	0.640878	0.0308787	0.899946	0.950893
2754-2.0	Age at first live birth	936	0.660564	1	0.0143874	0.155495	0.81965	0.0465136	0.378981	0.721934	0.0288197	0.653035	0.758649	0.0147287	0.704546	0.330045	-0.0124237	0.21254	0.419575	0.0408281	0.430896	0.984413	0.0258033	0.91773	0.512407	0.0033844	0.167892	0.768783	0.04516	0.658997	0.710126	0.0144583	0.953927	0.855424	0.00189302	0.255521	0.840607	-0.0372421	0.810074	0.921479	0.00787429	0.513237	0.889183	0.0214194	0.971952	0.814101	-0.00115203	0.143656	0.880373
2774-2.0	Ever had stillbirth, spontaneous miscarriage or termination	1424	0.224073	1	0.0322605	0.677689	0.921871	0.011031	0.278015	0.734379	-0.0287864	0.527473	0.792388	-0.0167698	0.55011	0.327453	0.0158603	0.818669	0.459489	-0.00608486	0.182376	1	0.0353819	0.439705	0.593075	0.0205066	0.191149	0.776191	0.0346848	0.636654	0.717233	-0.0125374	0.20574	0.645733	0.0335758	0.508894	0.944391	0.0175312	0.876244	0.913687	-0.00413341	0.844434	0.909626	0.00520816	0.635628	0.78795	-0.0125756	0.950783	0.957444
3710-2.0	Length of menstrual cycle	54	0.26026	1	0.158986	0.508882	0.879485	0.0936815	0.840007	0.86226	-0.028688	0.269851	0.783734	-0.155866	0.0490303	0.242603	-0.274365	0.451839	0.49271	0.106627	0.58309	1	0.0778933	0.904384	0.514529	0.0170721	0.482848	0.903617	0.0994889	0.253087	0.655349	-0.161371	0.202043	0.655266	-0.17984	0.0898395	0.848106	0.237621	0.716825	0.91856	-0.0515171	0.633628	0.884103	0.0676652	0.624884	0.790439	-0.0694093	0.275293	0.894671
Irregular menstrual cycle	Irregular menstrual cycle	54	0.338363	1	0.135448	0.755357	0.95369	-0.0442637	0.458876	0.804506	0.104984	0.700375	0.76759	-0.0546529	0.330104	0.314864	-0.13776	0.246534	0.43427	-0.163589	0.741138	1	-0.0469264	0.420633	0.615784	0.114086	0.238582	0.841742	-0.166336	0.111861	0.669202	0.223112	0.420321	0.723816	0.114162	0.261925	0.824212	0.158439	0.662304	0.908925	-0.0620134	0.217322	0.705958	-0.174002	0.623805	0.794479	0.0696251	0.487548	0.893804
2405-2.0	Number of children fathered	1212	0.342788	1	0.0272955	0.761297	0.955469	0.00874186	0.688207	0.831357	-0.0115478	0.261839	0.786688	-0.0322818	0.683512	0.336102	-0.0117316	0.693625	0.47556	-0.0113364	0.489549	1	0.0198842	0.448803	0.573148	-0.021794	0.83149	0.96729	0.00612358	0.559334	0.74076	-0.0168001	0.837726	0.862514	-0.00589373	0.314238	0.874731	0.028955	0.17869	1	-0.0386858	0.758223	0.927262	0.00885805	0.479614	0.74943	0.0203416	0.773873	0.937795
24003-2.0	Nitrogen dioxide air pollution	2654	0.85396	1	-0.00357599	0.856121	0.960171	0.00352248	0.583298	0.825421	0.0106571	0.981772	0.760368	0.000443874	0.354474	0.322564	-0.0179874	0.85191	0.468951	-0.00362675	0.97608	0.979968	-0.000582516	0.700421	0.525506	0.00747469	0.905946	0.965211	-0.00229543	0.224084	0.658927	0.0236155	0.943731	0.86624	0.00137123	0.636066	0.972579	0.00919304	0.266795	0.978482	0.0215713	0.408763	0.876101	0.0160475	0.58885	0.817121	-0.0105004	0.759557	0.941729
24004-2.0	Nitrogen oxides air pollution	2654	0.961785	1	-0.000930836	0.577403	0.888648	0.0108244	0.719571	0.828815	0.00697504	0.974974	0.761876	-0.000609443	0.41644	0.336416	-0.0157861	0.985039	0.501266	-0.000364298	0.98874	0.979501	-0.000274176	0.969284	0.524128	-0.000748074	0.988049	0.945078	-0.000291003	0.107531	0.690953	0.0312588	0.831986	0.865765	0.00412165	0.593294	0.940287	0.0103754	0.202148	1	0.0247752	0.996258	0.924652	9.11111e-05	0.714049	0.767482	-0.00711863	0.782104	0.916695
24005-2.0	Particlar matter air pollution (pm10)	2461	0.596431	1	0.0106838	0.21663	0.830477	0.0249247	0.261365	0.750431	-0.0226585	0.784422	0.794726	0.0055194	0.124279	0.317384	-0.0310047	0.31961	0.451786	-0.0200786	0.702994	1	-0.00769276	0.94519	0.515746	0.00138707	0.810385	0.968925	0.00484087	0.75153	0.720353	0.0063882	0.560985	0.763381	0.0117297	0.1259	0.911202	0.0308719	0.273988	0.94003	0.0220687	0.737121	0.928773	0.00677246	0.215086	0.624912	-0.0250087	0.676081	0.95404
24006-2.0	Particlar matter air pollution (pm2.5)	2461	0.769533	1	0.00591132	0.610355	0.893699	0.0102809	0.926172	0.877927	0.00186958	0.955473	0.756819	-0.00112654	0.507507	0.33482	-0.0133707	0.963175	0.496763	-0.000931544	0.622382	0.995315	-0.00993613	0.887575	0.514723	0.0028524	0.536285	0.961802	0.0124774	0.125438	0.640071	0.0309096	0.351173	0.742778	0.018809	0.910382	0.998319	-0.00227097	0.64521	0.921123	0.0092895	0.21197	0.710784	0.0251794	0.247369	0.647849	-0.023336	0.766451	0.939416
24007-2.0	PM2.5 absorbance	2461	0.917515	1	0.00208954	0.980438	0.939656	-0.000494728	0.948655	0.874143	0.00129927	0.260193	0.795457	-0.0227143	0.328596	0.317249	-0.0197092	0.696789	0.474885	-0.00786176	0.691677	1	0.00800138	0.745834	0.520538	0.00653982	0.781712	0.978115	-0.00559058	0.0500647	0.668137	0.0395182	0.661217	0.804174	0.00884176	0.700068	0.974375	-0.00777237	0.174539	1	0.0273895	0.394075	0.862402	0.017194	0.134626	0.510879	-0.030179	0.33028	0.863934
24008-2.0	Particulate matter air pollution 2.50um;	2461	0.375266	1	0.0178879	0.510804	0.868569	0.0132671	0.373532	0.732689	-0.017953	0.768347	0.801746	0.00594263	0.269362	0.328075	-0.0222826	0.488327	0.473833	-0.0139809	0.467928	1	0.0146443	0.548492	0.548691	-0.0121058	0.862882	0.952331	0.00348458	0.455082	0.759161	0.0150702	0.626007	0.801423	0.00983277	0.216971	0.872405	0.0249063	0.34423	0.892971	0.0190818	0.753242	0.932137	0.00634271	0.297471	0.650746	-0.0210188	0.567117	0.887899
24009-2.0	Traffic intensity on the nearest road	2654	0.124442	1	0.0298417	0.789253	0.940187	0.00519257	0.110806	0.708134	-0.0309713	0.797705	0.789816	-0.00497961	0.525663	0.33834	-0.012329	0.755273	0.457551	-0.0060554	0.490197	1	0.0134043	0.180493	0.619057	0.0260137	0.118517	0.750192	-0.03032	0.935931	0.744843	-0.00156169	0.967223	0.855519	-0.000798314	0.0191171	1	-0.0454998	0.386758	0.875214	0.0168136	0.686088	0.897092	0.0078519	0.786267	0.803313	-0.00526797	0.506317	0.882934
24010-2.0	Inverse distance to the nearest road	2654	0.661439	1	-0.0085077	0.432344	0.851956	0.0152534	0.291972	0.732195	-0.0204707	0.574854	0.782607	0.0108969	0.766054	0.327823	-0.00578042	0.748332	0.460658	-0.00623306	0.541445	1	0.0118626	0.311307	0.574929	0.0196682	0.472278	0.924009	-0.0139634	0.0946626	0.656925	-0.0324607	0.118433	0.622869	-0.0303269	0.210532	0.879074	0.0243217	0.943361	0.937707	0.00138024	0.922383	0.921939	0.00189288	0.0353354	0.365026	0.0408681	0.690212	0.942962
24011-2.0	Traffic intensity on the nearest major road	2654	0.816903	1	-0.00449803	0.891231	0.944297	0.00265665	0.165544	0.728807	-0.0269346	0.929849	0.771595	0.0017103	0.779212	0.322978	-0.0054464	0.0938612	0.298525	-0.0325398	0.528538	1	0.0122435	0.882722	0.516903	0.00286593	0.856545	0.960109	-0.00351197	0.72213	0.728391	-0.00690861	0.581504	0.780387	0.010708	0.190128	0.982894	0.0254499	0.658781	0.915909	0.00857899	0.462154	0.873471	-0.0142844	0.307196	0.656572	-0.019836	0.71986	0.947266
24012-2.0	Inverse distance to the nearest major road	2654	0.822519	1	0.0043577	0.887206	0.94478	0.0027556	0.948131	0.877743	-0.00126384	0.401218	0.785574	-0.0163073	0.577928	0.322208	-0.0108095	0.625254	0.493725	-0.00948855	0.790834	0.989154	-0.00515268	0.719441	0.526612	0.0069784	0.856865	0.955491	0.00350406	0.00790652	0.457237	0.0515659	0.105063	0.63889	0.0314801	0.220773	0.855989	-0.0237852	0.0317176	1	0.0417113	0.2013	0.709327	0.0248218	0.275749	0.64093	-0.0211721	0.686654	0.944115
24013-2.0	Total traffic load on major roads	2654	0.519454	1	0.0125145	0.997693	0.930807	-5.61759e-05	0.089637	0.739927	-0.0329657	0.136247	0.698301	-0.0289393	0.0651892	0.303583	-0.0358121	0.423631	0.480246	0.0155438	0.921912	0.987586	0.00190438	0.263377	0.585495	0.0217261	0.427478	0.919994	-0.0154151	0.389568	0.76803	0.0167143	0.854291	0.8569	0.00356779	0.280927	0.847172	-0.0209453	0.0676037	1	0.0354954	0.430697	0.85278	0.015308	0.376539	0.679765	-0.0171784	0.408213	0.921667
24014-2.0	Close to major road	2654	0.61311	1	0.0098231	0.503059	0.883912	-0.0130098	0.34859	0.711962	-0.0182085	0.0719094	0.65952	-0.0349529	0.110236	0.300936	-0.031021	0.972307	0.499224	-0.000674437	0.224804	1	0.0235789	0.842247	0.510638	0.00386647	0.330678	0.837256	-0.0188964	0.481938	0.753262	0.0136606	0.764938	0.826951	-0.00580884	0.402568	0.939869	-0.0162606	0.620927	0.930153	-0.00960743	0.637755	0.883928	0.00914709	0.370345	0.695597	-0.0174024	0.511417	0.87756
24015-2.0	Sum of road length of major roads within 100m	2654	0.309804	1	0.0197293	0.850995	0.959526	-0.00364944	0.0384196	0.951427	-0.0402056	0.207726	0.709769	-0.024472	0.045803	0.241743	-0.0387862	0.656617	0.494613	0.0086371	0.72082	1	0.0069426	0.429349	0.592421	0.0153528	0.48118	0.916434	-0.0136842	0.349732	0.73103	0.0181654	0.686925	0.805244	-0.00782979	0.702625	0.971705	-0.00741694	0.0887276	1	0.0330595	0.62735	0.887252	0.00943108	0.444795	0.725507	-0.0148442	0.346609	0.85454
24020-2.0	Average daytime sound level of noise pollution	2654	0.769989	1	-0.00568036	0.990936	0.932758	0.000220695	0.0715016	0.833258	-0.0350031	0.629846	0.756941	-0.00936279	0.318984	0.323761	-0.0193587	0.324908	0.448208	-0.0191232	0.96479	0.99085	0.000857589	0.652064	0.536137	0.00875966	0.626339	0.962837	-0.0094588	0.318084	0.716686	-0.0193947	0.542691	0.765243	-0.0118261	0.940976	0.982258	-0.00143848	0.301993	0.904777	0.0200505	0.783675	0.925716	0.00533346	0.605045	0.809393	-0.0100469	0.983111	0.954161
24021-2.0	Average evening sound level of noise pollution	2654	0.768614	1	-0.00571531	0.991545	0.929183	0.000205865	0.0714846	0.885126	-0.0350052	0.631335	0.748408	-0.00932208	0.317792	0.32674	-0.0194064	0.326744	0.445375	-0.0190507	0.965707	0.982776	0.00083524	0.650392	0.545982	0.00880474	0.62368	0.965647	-0.00953174	0.318943	0.700429	-0.0193603	0.541742	0.769481	-0.0118539	0.943179	0.975182	-0.00138469	0.302596	0.881744	0.0200255	0.785667	0.917642	0.00528311	0.605592	0.804338	-0.0100317	0.981764	0.957185
24022-2.0	Average night-time sound level of noise pollution	2654	0.769857	1	-0.00568372	0.990929	0.936934	0.000220872	0.0713931	0.942926	-0.0350165	0.629901	0.751823	-0.00936127	0.319304	0.319984	-0.0193459	0.324571	0.453203	-0.0191365	0.965142	0.986685	0.000849013	0.652015	0.539795	0.00876096	0.62649	0.956239	-0.00945466	0.318081	0.726109	-0.0193948	0.542976	0.760136	-0.0118177	0.940856	0.986878	-0.0014414	0.302079	0.892463	0.0200469	0.783675	0.931005	0.00533348	0.604793	0.814919	-0.0100539	0.983535	0.950273
24500-2.0	Greenspace %, buffer 1000m	2446	0.789147	1	-0.00541202	0.416267	0.8359	-0.0164508	0.174571	0.720515	-0.0274714	0.502531	0.788926	-0.0135693	0.104939	0.296708	0.0328047	0.526516	0.48228	0.012817	0.892697	0.984553	0.00272998	0.186492	0.60506	-0.0267304	0.920484	0.966349	-0.00202025	0.433838	0.75267	-0.0158383	0.965283	0.857702	0.000880877	0.986702	0.952169	0.000337314	0.77844	0.925071	-0.00569401	0.458289	0.882206	-0.0150092	0.994857	0.814932	0.000130461	0.204808	0.8448
24501-2.0	Domestic garden %, buffer 1000m	2446	0.864955	1	0.00344191	0.600244	0.904006	0.0106055	0.115572	0.673423	0.0318394	0.590702	0.762485	0.0108841	0.155744	0.300731	-0.0287229	0.4932	0.47454	-0.0138671	0.764325	1	0.00606747	0.02064	0.619426	0.0468157	0.747715	1	-0.00650963	0.802011	0.728492	-0.00507459	0.987607	0.85795	0.000314363	0.920817	0.984891	0.00201177	0.204754	1	-0.0256603	0.316889	0.878417	0.0202537	0.496867	0.763557	-0.0137497	0.0756287	0.901209
24502-2.0	Water %, buffer 1000m	2446	0.24861	1	0.0233463	0.776117	0.945916	0.00575534	0.940176	0.882753	0.00151886	0.377096	0.773088	-0.0178742	0.769063	0.327341	0.00594189	0.42439	0.476389	0.0161658	0.0316739	0.709141	0.0434612	0.468086	0.550889	-0.014684	0.925354	0.952868	0.00189616	0.617475	0.728752	0.0101073	0.246929	0.676767	-0.0234294	0.0287304	1	0.0442426	0.00768635	1	0.0539066	0.0962491	0.625318	-0.033653	0.587392	0.821227	0.0109813	0.476827	0.897155
24503-2.0	Greenspace %, buffer 300m	2446	0.6503	1	-0.00917471	0.161406	0.791447	-0.0283351	0.320487	0.721506	-0.0201038	0.618275	0.758734	-0.0100844	0.393917	0.338975	0.0172525	0.54168	0.477086	0.0123504	0.742838	1	0.00664001	0.221327	0.542222	-0.0247477	0.429443	0.915072	-0.0159901	0.237255	0.674781	-0.0239156	0.655238	0.812129	-0.00903612	0.828245	1	0.00439072	0.298559	0.920415	-0.0210358	0.328073	0.885797	-0.0197911	0.672293	0.766933	-0.00856066	0.183732	0.875757
24504-2.0	Domestic garden %, buffer 300m	2446	0.924731	1	0.00191203	0.237526	0.807775	0.0239018	0.647336	0.838207	0.00925808	0.420081	0.804429	0.0163166	0.696554	0.332199	-0.00789228	0.749322	0.458801	-0.0064667	0.513506	1	0.0132228	0.00915284	0.366247	0.05271	0.446135	0.905799	0.015418	0.659453	0.706231	0.00891815	0.824118	0.862189	-0.00449795	0.810194	1	0.00486069	0.627478	0.926912	-0.00982096	0.343153	0.839312	0.0191831	0.952961	0.809129	-0.00119382	0.127612	0.882958
24505-2.0	Water %, buffer 300m	2446	0.388514	1	0.0174504	0.973675	0.941736	-0.000667846	0.828868	0.859735	-0.00437454	0.0797712	0.631858	-0.0354465	0.823345	0.324292	0.00451804	0.573837	0.472684	0.0113818	0.741783	1	0.00666826	0.200271	0.572409	-0.0259163	0.847325	0.969982	-0.00389649	0.925505	0.743366	-0.00189231	0.777711	0.83152	0.00571326	0.965843	0.966401	-0.000866655	0.0444792	1	0.0406528	0.977106	0.923365	0.000580788	0.720313	0.765367	-0.00724599	0.403079	0.919758
24506-2.0	Natural environment %, buffer 1000m	2662	0.838548	1	0.00395241	0.390168	0.848108	-0.016668	0.470242	0.796248	-0.0140065	0.499413	0.798416	-0.0131013	0.335171	0.312176	0.0186935	0.219685	0.419225	0.0238054	0.747426	1	0.00624688	0.559808	0.546353	-0.0113113	0.826668	0.97219	0.00424777	0.426719	0.771167	-0.0154172	0.867492	0.852562	-0.00323651	0.857538	1	-0.00348216	0.379306	0.906572	-0.0170533	0.298144	0.849096	-0.0201804	0.78979	0.802503	0.00517123	0.15908	0.874906
24507-2.0	Natural environment %, buffer 300m	2662	0.520573	1	-0.0124622	0.161145	0.828714	-0.0271764	0.741965	0.844787	-0.00638685	0.894691	0.771823	0.00256776	0.723064	0.321594	0.00687404	0.252625	0.438257	0.0221889	0.783022	0.996076	0.00534193	0.690509	0.524628	-0.00772359	0.752398	0.999549	-0.0061197	0.107699	0.667314	-0.0311969	0.36682	0.735881	-0.0175046	0.25823	0.824534	0.0219288	0.259268	1	-0.021881	0.414106	0.869622	-0.0158414	0.697811	0.772352	-0.0075318	0.22667	0.838257
24508-2.0	Distance (Euclidean) to coast	2662	0.8215	1	-0.00437655	0.260997	0.797549	-0.0218018	0.0702814	0.994546	-0.0351019	0.4618	0.788951	-0.0142742	0.0450888	0.254971	-0.0388561	0.332202	0.447487	0.0188086	0.272713	1	0.0212743	0.66209	0.53342	0.00847748	0.906224	0.960752	0.00228516	0.742924	0.71606	0.00636226	0.259536	0.673383	0.0218687	0.345229	0.925406	-0.0183082	0.516605	0.908188	-0.012581	0.458383	0.874292	-0.0143833	0.772049	0.793145	-0.00561956	0.462052	0.900969
[truncated: 301 more columns]

## Sheet: Supplementary Table S6
Supplementary Table S6. UKB Field IDs and correlation analysis results for the 31 blood biochemical indicators
Field ID	Variable Name	Number of Available Data	PreCG.L			PreCG.R			SFGdor.L			SFGdor.R			ORBsup.L			ORBsup.R			MFG.L			MFG.R			ORBmid.L			ORBmid.R			IFGoperc.L			IFGoperc.R			IFGtriang.L			IFGtriang.R			ORBinf.L			ORBinf.R
			p	p_FDR	R	p	p_FDR	R	p	p_FDR	R	p	p_FDR	R	p	p_FDR	R	p	p_FDR	R	p	p_FDR	R	p	p_FDR	R	p	p_FDR	R	p	p_FDR	R	p	p_FDR	R	p	p_FDR	R	p	p_FDR	R	p	p_FDR	R	p	p_FDR	R	p	p_FDR
30600-0.0	Albumin	2313	0.522321	1	-0.013315	0.478864	0.885683	0.0147375	0.92121	0.88594	0.0020586	0.694417	0.765878	-0.00817663	0.0248732	0.28131	-0.0466658	0.12393	0.34609	-0.0320123	0.322718	1	-0.0205796	0.5673	0.549199	-0.0119053	0.0349688	0.578907	-0.0438677	0.077465	0.639976	-0.0367348	0.201989	0.666194	-0.0265508	0.946702	0.974185	-0.00139133	0.29365	0.918593	-0.0218542	0.0609172	0.506587	0.0389908	0.840928	0.781835	0.0041773	0.218657	0.884911
30610-0.0	Alkaline phosphatase	2525	0.142513	1	0.0292042	0.84403	0.95679	0.00391876	0.578867	0.837088	0.0110552	0.924669	0.778417	0.00188337	0.210463	0.347125	-0.0249399	0.841372	0.469928	0.00398646	0.119615	1	0.0309935	0.747853	0.515948	-0.00640316	0.51411	0.945675	0.0129953	0.633738	0.718614	-0.0094904	0.334822	0.748894	-0.0192086	0.544339	0.930629	-0.0120754	0.107036	1	0.0320936	0.582714	0.884278	0.0109434	0.204291	0.612693	-0.0252809	0.624954	0.950692
30620-0.0	Alanine aminotransferase	2527	0.379798	1	-0.0174855	0.486356	0.884031	-0.0138594	0.579206	0.831508	-0.011041	0.385992	0.782124	-0.0172594	0.130348	0.286652	-0.0301125	0.883603	0.474979	-0.00291498	0.888592	0.994727	0.00278919	0.837115	0.510103	-0.0040933	0.0947979	0.680063	0.0332537	0.583402	0.738796	-0.0109191	0.142828	0.631665	-0.0291696	0.655932	0.962293	0.00887074	0.927949	0.935501	-0.00180042	0.161377	0.6213	0.0278785	0.0709637	0.455014	-0.0359412	0.601231	0.934488
30630-0.0	Apolipoprotein A	2294	0.812559	1	-0.0049557	0.333739	0.818237	0.0201993	0.152581	0.737275	0.0298891	0.0406271	0.505689	-0.0427677	0.809013	0.32185	0.0050513	0.303963	0.470312	0.0214813	0.345598	0.967191	-0.0197094	0.741256	0.52343	-0.00690062	0.00985141	0.530042	-0.0539017	0.0547309	0.633022	-0.0401313	0.0482008	0.586219	-0.0412707	0.812789	1	-0.00494951	0.870532	0.92128	-0.00340619	0.0464135	0.459494	0.0416051	0.116842	0.482805	0.0327647	0.635921	0.947222
30640-0.0	Apolipoprotein B	2513	0.0942549	1	-0.0334013	0.625355	0.896975	0.00974872	0.308472	0.727526	0.020332	0.612181	0.761988	0.0101218	0.452338	0.344334	0.0150041	0.688951	0.480996	0.00799187	0.642884	1	-0.00925748	0.518629	0.550956	0.0128868	0.0332651	0.650831	0.042486	0.90636	0.755988	0.00234862	0.00524049	0.25494	-0.0556994	0.629486	0.969344	0.00963242	0.64264	0.929935	0.00926429	0.847495	0.908218	-0.00383977	0.441184	0.732468	0.0153769	0.110234	0.98518
30650-0.0	Aspartate aminotransferase	2518	0.192522	1	-0.0259886	0.185921	0.784026	0.0263791	0.798781	0.855399	-0.00508476	0.494798	0.798362	-0.0136166	0.847037	0.325526	-0.00384761	0.693292	0.478195	0.00786649	0.240014	1	-0.0234326	0.0997293	0.598593	0.032826	0.473039	0.917161	0.0143115	0.834775	0.731445	-0.0041604	0.259999	0.665708	-0.0224645	0.734733	0.978707	0.00675842	0.496282	0.894642	-0.0135698	0.0149024	0.387276	0.0485353	0.158992	0.568536	-0.0280881	0.0856773	0.918855
30660-0.0	Direct bilirubin	2190	0.907894	1	0.0024748	0.394037	0.830824	0.0182302	0.651237	0.837782	0.00966932	0.375043	0.778032	-0.0189733	0.737056	0.322384	-0.00718191	0.312106	0.452348	-0.0216194	0.0315337	0.784448	0.0459715	0.68922	0.526984	0.00855428	0.221755	0.852228	-0.0261323	0.0849258	0.640604	-0.0368392	0.099172	0.64327	0.0352597	0.977373	0.960237	0.0006067	0.7681	0.928341	0.00630723	0.923033	0.918175	-0.00206663	0.161247	0.56572	-0.0299593	0.36043	0.868646
30670-0.0	Urea	2524	0.314553	1	0.0200343	0.360367	0.817021	-0.0182209	0.952486	0.869584	-0.00118708	0.175626	0.711733	0.026977	0.283695	0.330289	0.0213555	0.592977	0.474787	0.0106488	0.436052	0.98613	0.0155162	0.505161	0.546318	0.0132756	0.0946483	0.702403	0.0332886	0.5776	0.742285	0.0110944	0.474663	0.733062	-0.0142421	0.427545	0.910107	0.0158055	0.259721	0.986555	-0.0224508	0.725256	0.930745	-0.00700151	0.00626273	0.232906	0.0544216	0.120318	0.955823
30680-0.0	Calcium	2314	0.567336	1	-0.0119016	0.972309	0.944748	0.000722322	0.0805723	0.760115	0.0363483	0.0851161	0.618012	-0.0358154	0.220426	0.356137	-0.0254945	0.658015	0.492427	-0.0092108	0.534532	0.997295	-0.0129237	0.258493	0.58548	-0.0235095	0.0298107	0.64157	-0.0451854	0.0441211	0.695875	-0.0418679	0.187691	0.689117	-0.0274088	0.114543	0.921119	-0.032829	0.710826	0.921981	0.00771459	0.00793238	0.549714	0.0552031	0.371385	0.683737	-0.0185988	0.00974796	1
30690-0.0	Cholesterol	2527	0.238462	1	-0.0234682	0.776282	0.940679	0.0056579	0.151616	0.770182	0.0285429	0.581792	0.779867	0.0109658	0.161763	0.304916	0.0278529	0.781194	0.461057	0.00553039	0.250632	1	-0.0228706	0.575671	0.539888	0.011144	0.0746108	0.698145	0.0354864	0.820401	0.726186	-0.00452026	0.00210108	0.136285	-0.0611789	0.348021	0.910413	0.0186832	0.78203	0.924174	0.00550871	0.716106	0.924711	-0.00724075	0.128542	0.508549	0.0302547	0.18426	0.840901
30700-0.0	Creatinine	2525	0.215481	1	-0.024668	0.0977802	0.687228	-0.0329703	0.624755	0.847754	-0.00974234	0.600362	0.763639	-0.0104346	0.074267	0.293979	0.0355426	0.508794	0.477506	-0.0131599	0.320233	1	0.0197966	0.900923	0.515	-0.00247975	0.7668	0.988183	0.00590703	0.637101	0.713107	0.00939645	0.972484	0.85628	-0.000687058	0.409584	0.916815	-0.0164242	0.298737	0.907806	0.020696	0.574141	0.884177	0.0111931	0.895195	0.796449	0.00262393	0.219335	0.871215
30710-0.0	C-reactive protein	2522	0.935438	1	0.00161445	0.225527	0.819865	-0.0241513	0.653446	0.835201	-0.00894815	0.663675	0.750984	0.00866645	0.493641	0.342813	-0.0136423	0.0685653	0.523371	-0.0362867	0.771644	1	0.00578424	0.344655	0.591052	-0.0188327	0.229001	0.849729	0.0239715	0.721625	0.732138	0.00710086	0.389763	0.736359	0.0171398	0.961896	0.975944	-0.000952158	0.277164	0.935835	0.021656	0.645874	0.883403	0.00915783	0.184953	0.592953	-0.0264162	0.295016	0.903979
30720-0.0	Cystatin C	2527	0.864417	1	-0.00339982	0.698457	0.920431	-0.00771333	0.203268	0.732182	-0.0253281	0.654735	0.750617	-0.00890372	0.398941	0.335995	0.0167937	0.87859	0.474513	-0.00304146	0.0394017	0.801962	0.0409979	0.530698	0.553973	0.0124823	0.146508	0.76904	0.0289037	0.641483	0.713408	0.00927071	0.374583	0.736273	-0.0176777	0.226974	0.835286	-0.0240523	0.699716	0.913139	0.00767948	0.84078	0.910407	-0.00399994	0.0651447	0.432621	-0.036708	0.0750638	0.947094
30730-0.0	Gamma glutamyltransferase	2525	0.665093	1	0.00862242	0.00946825	0.399274	0.0516474	0.552561	0.823079	-0.0118297	0.0889105	0.619739	-0.0338751	0.545705	0.32979	-0.0120345	0.315143	0.451039	-0.0200059	0.306061	1	0.0203849	0.85133	0.508441	0.00373314	0.11456	0.747118	0.0314241	0.496481	0.749001	0.0135447	0.163979	0.63818	-0.0277175	0.232996	0.829335	0.023753	0.242099	0.971672	-0.0232966	0.360923	0.852681	0.0181962	0.217267	0.621538	-0.0245723	0.221321	0.86312
30740-0.0	Glucose	2307	0.12475	1	-0.0319843	0.250873	0.826506	-0.0239258	0.297947	0.719843	0.0216888	0.33747	0.794694	-0.0199873	0.281554	0.33773	-0.0224385	0.859309	0.47076	-0.00369399	0.221949	1	0.0254492	0.83289	0.518047	0.00439718	0.58467	0.975422	0.0113904	0.448302	0.762515	0.015801	0.0718209	0.69879	0.0375043	0.557193	0.930622	0.012233	0.55275	0.911468	0.0123712	0.19766	0.70851	0.0268424	0.602215	0.817368	-0.0108619	0.791105	0.922205
30750-0.0	Glycated haemoglobin (HbA1c)	2490	0.266169	1	-0.0223006	0.259911	0.805911	-0.0225948	0.842711	0.856164	0.00398007	0.586598	0.774395	-0.0109068	0.124903	0.309012	-0.0307724	0.30505	0.465701	-0.0205709	0.575919	1	0.0112193	0.246226	0.579566	-0.0232557	0.765502	0.998467	0.0059826	0.516261	0.740221	0.0130197	0.355283	0.743392	-0.0185401	0.0270113	1	0.0443341	0.691877	0.937415	0.00794914	0.338234	0.857547	0.0192072	0.849794	0.782256	-0.00379865	0.566719	0.8938
30760-0.0	HDL cholesterol	2312	0.635184	1	0.0098765	0.209946	0.835226	0.0260948	0.073125	0.804833	0.0372931	0.108299	0.650764	-0.0334212	0.603569	0.325058	0.0108097	0.164414	0.392189	0.0289382	0.548552	1	-0.0124886	0.986243	0.526187	0.000358949	0.0245318	0.754228	-0.0467867	0.188867	0.642487	-0.0273478	0.103097	0.64716	-0.0339232	0.902306	1	0.00255531	0.947948	0.937883	-0.00135903	0.14126	0.587358	0.0306178	0.00680674	0.158211	0.0562908	0.392147	0.904435
30770-0.0	IGF-1	2516	0.221485	1	0.0243921	0.496397	0.886989	-0.0135716	0.439638	0.784667	-0.0154197	0.926727	0.772684	-0.00183505	0.78486	0.323625	-0.00544728	0.741617	0.464008	0.00657906	0.607085	0.999407	0.0102609	0.000385633	0.0462928	-0.070743	0.554712	0.962759	0.0117868	0.975829	0.766053	-0.000604579	0.975694	0.855237	-0.00060795	0.640007	0.971761	-0.00933213	0.487668	0.894271	0.013848	0.390735	0.864188	-0.0171251	0.0122511	0.227804	0.0499505	0.746554	0.947515
30780-0.0	LDL direct	2521	0.155239	1	-0.0283263	0.644672	0.90619	0.00919304	0.322485	0.717848	0.0197204	0.444298	0.82365	0.015248	0.191252	0.329154	0.0260474	0.727799	0.465538	0.00693817	0.325577	1	-0.0195948	0.37131	0.586492	0.0178203	0.01559	0.671037	0.0481807	0.818645	0.728347	0.00457069	0.00899908	0.35023	-0.052035	0.455139	0.932285	0.0148876	0.737057	0.916869	0.00669294	0.760151	0.918811	-0.00608554	0.28185	0.647023	0.0214503	0.174456	0.870218
30790-0.0	Lipoprotein A	2019	0.456823	1	-0.0165772	0.273198	0.789088	0.0244093	0.0897644	0.71134	-0.0377878	0.446029	0.818155	-0.0169773	0.220521	0.342319	0.0272912	0.256801	0.432399	0.0252612	0.336891	0.979558	0.0213937	0.843232	0.508666	0.00440611	0.209023	0.817906	0.027984	0.592686	0.729262	0.0119182	0.935177	0.866564	0.0018121	0.605842	0.946358	0.0114965	0.611584	0.929246	-0.0113138	0.32961	0.878536	-0.0217183	0.0356209	0.348608	-0.0467899	0.414954	0.899033
30800-0.0	Oestradiol	524	0.376466	1	-0.0387887	0.0354617	0.439827	0.092073	0.120189	0.680313	-0.0681002	0.298364	0.78777	0.0456029	0.562961	0.322961	-0.0253748	0.48592	0.488042	0.0305648	0.430198	1	0.0345997	0.45847	0.573296	-0.0325182	0.975853	0.946025	0.00132801	0.582343	0.742878	-0.0241257	0.593025	0.790399	-0.0234455	0.162056	0.977399	0.0612866	0.109456	1	0.0701401	0.236552	0.745138	-0.0518964	0.835203	0.79236	0.00912707	0.109473	1
30810-0.0	Phosphate	2306	0.727356	1	-0.00726728	0.896575	0.945209	0.00270957	0.669008	0.83358	-0.00891111	0.345641	0.803083	-0.0196562	0.833682	0.325129	0.00437697	0.546378	0.47755	-0.0125729	0.400392	0.98509	-0.0175273	0.447003	0.589668	-0.0158497	0.162607	0.795351	-0.0291004	0.558661	0.75721	0.0121901	0.0282756	0.611358	0.0456976	0.199008	0.919355	-0.0267677	0.951488	0.937027	0.00126815	0.116007	0.602948	0.0327539	0.543165	0.795271	-0.0126737	0.447161	0.88808
30820-0.0	Rheumatoid factor	188	0.842857	1	-0.0146336	0.521877	0.859665	-0.0472528	0.872159	0.86393	-0.0118787	0.306128	0.773126	0.0754395	0.871136	0.326854	0.0119746	0.780895	0.463268	0.0205314	0.282965	1	0.0791362	0.568974	0.546413	-0.0420273	0.0867102	0.666475	0.125953	0.0984233	0.656753	0.12154	0.733576	0.829932	-0.0251227	0.394354	0.930698	-0.062815	0.108165	1	-0.118177	0.965692	0.925195	-0.0031752	0.977755	0.81165	-0.0020584	0.310657	0.888445
30830-0.0	SHBG	2284	0.736849	1	-0.00703805	0.874953	0.950943	0.0032961	0.890634	0.869192	0.00287998	0.748418	0.785655	-0.00671754	0.48748	0.347684	0.0145418	0.0566315	0.648418	0.0399083	0.358102	0.954464	-0.0192464	0.807925	0.510454	-0.00509176	0.109165	0.734182	-0.0335436	0.985602	0.763363	-0.000377985	0.116244	0.628341	-0.0328901	0.906022	1	0.00247272	0.20677	0.977413	-0.0264384	0.116842	0.592477	-0.0328364	0.0466394	0.36135	0.0416532	0.431756	0.907925
30840-0.0	Total bilirubin	2515	0.895298	1	-0.00262655	0.478394	0.892644	-0.0141474	0.925825	0.881817	0.00185807	0.54967	0.77246	-0.0119396	0.852128	0.324334	0.00372027	0.566126	0.469711	-0.0114509	0.175482	1	0.0270343	0.161617	0.718557	-0.027929	0.938213	0.956952	-0.00154708	0.168871	0.636904	-0.0274541	0.0205175	0.570364	0.0462132	0.713027	0.967602	-0.00734037	0.0902652	1	-0.0337994	0.622983	0.893228	-0.00981173	0.303914	0.657112	-0.0205163	0.853357	0.948385
30850-0.0	Testosterone	2330	0.9627	1	0.00096977	0.237129	0.819647	-0.0245112	0.522944	0.822238	0.0132464	0.488211	0.802598	-0.0143731	0.700332	0.330024	-0.00798089	0.310197	0.455344	0.0210416	0.34465	0.976747	0.0195948	0.536496	0.550452	0.0128173	0.99211	0.944763	0.000205058	0.82929	0.730328	0.00447107	0.87451	0.842441	0.00327501	0.648372	0.977625	0.0094563	0.637215	0.928402	-0.00977916	0.603531	0.88362	0.0107689	0.348508	0.696812	-0.0194387	0.017048	0.52238
30860-0.0	Total protein	2311	0.190561	1	-0.0272493	0.537956	0.872519	-0.0128239	0.656442	0.833652	0.00926208	0.84038	0.778958	-0.00419369	0.223806	0.340737	-0.0253253	0.48773	0.481413	-0.0144482	0.607686	0.993094	-0.0106893	0.464262	0.551798	0.0152377	0.528379	0.955586	-0.0131274	0.58598	0.736685	0.0113408	0.61336	0.801042	-0.0105207	0.466626	0.921057	-0.0151572	0.228672	0.953775	0.0250613	0.158906	0.623331	0.029327	0.864482	0.784131	-0.00355371	0.728983	0.941934
30870-0.0	Triglycerides	2524	0.259429	1	-0.0224646	0.127528	0.768258	-0.0303533	0.537342	0.825228	-0.0122884	0.690087	0.76595	0.00794369	0.537654	0.33254	-0.012279	0.00588397	0.673701	-0.0548287	0.935473	0.987931	-0.00161295	0.973852	0.521896	-0.000653007	0.0677048	0.728552	0.0363856	0.685071	0.720326	-0.00807948	0.898801	0.85317	-0.00253366	0.402957	0.930769	0.016661	0.267475	0.964347	0.0220892	0.300566	0.844429	-0.0206219	0.0541443	0.402717	-0.0383502	0.297997	0.900255
30880-0.0	Urate	2522	0.109907	1	-0.0318528	0.908387	0.938884	-0.00229345	0.925637	0.885897	0.00186022	0.654607	0.75544	-0.00891609	0.713664	0.32471	-0.00731314	0.24334	0.435342	-0.0232492	0.790729	0.994578	0.00528877	0.906306	0.513189	-0.00234579	0.287601	0.793537	0.0211916	0.318097	0.707526	0.019896	0.0624321	0.674934	0.0371217	0.838196	1	0.00406981	0.842757	0.919328	0.00395353	0.178786	0.663742	0.0267916	2.54795e-06	0.00047378	-0.0935518	0.0733526	1
30890-0.0	Vitamin D	2425	0.0248617	1	0.0455781	0.497183	0.880929	0.0137991	0.520902	0.832237	-0.0130477	0.0138941	0.345882	-0.04997	0.958744	0.337343	-0.00105145	0.277087	0.446842	0.0220891	0.140623	1	0.0299428	0.883651	0.514935	0.00297452	0.410039	0.919234	-0.0167437	0.631838	0.721174	-0.00973868	0.508259	0.749268	0.0134459	0.580013	0.939817	-0.0112473	0.541274	0.921107	-0.0124163	0.815715	0.906883	-0.0047371	0.0604044	0.415998	0.0381545	0.632067	0.948065
FAI	FAI	2125	0.942138	1	-0.00157622	0.959575	0.945445	-0.00110073	0.879216	0.866588	0.00330002	0.410377	0.794578	-0.0178759	0.78696	0.32281	-0.00586893	0.675518	0.486448	-0.00908988	0.0915633	1	0.0366272	0.764064	0.515286	0.00651797	0.166654	0.779705	0.0300273	0.509013	0.742096	0.01434	0.413204	0.724381	0.0177682	0.530181	0.935901	0.0136312	0.205934	0.995583	0.0274618	0.059063	0.511633	0.0409767	0.0382015	0.338257	-0.0449878	0.0274084	0.734861
[truncated: 301 more columns]

## Sheet: Supplementary Table S7
Supplementary Table S7. UKB Field IDs and correlation analysis results for the 32 cognitive ability indicators
Field ID	Variable Name	Cognitive Test	Number of Available Data	PreCG.L			PreCG.R			SFGdor.L			SFGdor.R			ORBsup.L			ORBsup.R			MFG.L			MFG.R			ORBmid.L			ORBmid.R			IFGoperc.L			IFGoperc.R			IFGtriang.L			IFGtriang.R			ORBinf.L			ORBinf.R
				p	p_FDR	R	p	p_FDR	R	p	p_FDR	R	p	p_FDR	R	p	p_FDR	R	p	p_FDR	R	p	p_FDR	R	p	p_FDR	R	p	p_FDR	R	p	p_FDR	R	p	p_FDR	R	p	p_FDR	R	p	p_FDR	R	p	p_FDR	R	p	p_FDR	R	p
399-2.1	Number of incorrect matches in round 1	Pairs matching test	1997	0.380945	1	-0.0196264	0.687403	0.91733	0.00901427	0.0289406	1	0.0489049	0.869309	0.765077	-0.00368605	0.179459	0.315722	0.0300671	0.116216	0.332661	-0.0351806	0.313538	1	-0.0225752	0.592073	0.530407	-0.0120037	0.7621	1	-0.00678177	0.81531	0.729119	0.00523283	0.939646	0.866578	0.00169622	0.445931	0.922124	-0.0170745	0.534355	0.916665	0.0139198	0.289758	0.836677	0.0237134	0.263935	0.645757	-0.0250231	0.614063
399-2.2	Number of incorrect matches in round 2		1997	0.22497	1	0.0271789	0.676559	0.92631	0.00934538	0.0253611	1	0.0500579	0.935466	0.765322	0.00181395	0.325598	0.318235	-0.0220196	0.726367	0.467232	-0.00783999	0.309819	1	0.0227493	0.146367	0.763931	-0.032531	0.893731	0.96172	0.00299264	0.453013	0.763047	-0.0168098	0.272134	0.67032	0.0245981	0.191784	0.905245	0.0292364	0.723977	0.92217	0.00791137	0.125214	0.57849	0.0343388	0.371263	0.690348	-0.0200285	0.500415
399-2.3	Number of incorrect matches in round 3		1435	0.661498	1	-0.0115761	0.608119	0.902966	0.0135566	0.0586254	1	-0.049966	0.348479	0.799023	0.0247845	0.0295819	0.260217	0.0574757	0.937139	0.489956	-0.00208519	0.329924	0.984882	-0.025755	0.175536	0.619764	0.0358044	0.457571	0.911815	0.0196389	0.792293	0.731149	-0.00696238	0.66407	0.797673	0.0114824	0.0827847	0.855936	-0.0458422	0.568283	0.908899	-0.0150851	0.987102	0.924407	0.000427422	0.839354	0.792256	0.0053598	0.814727
400-2.1	Time to complete round 1		1997	0.108622	1	-0.0359317	0.82838	0.959686	-0.00485644	0.34707	0.716239	0.0210627	0.536832	0.786118	-0.0138355	0.558436	0.327484	0.0131088	0.0479219	0.78385	-0.0442922	0.271742	1	-0.0246182	0.0737418	0.737686	-0.0400448	0.730899	0.99557	-0.00770485	0.0237919	0.58967	-0.0506083	0.225869	0.67619	-0.0271263	0.918386	0.992064	-0.00229555	0.958749	0.939827	-0.00115874	0.153827	0.615014	0.0319413	0.706119	0.763372	-0.00844731	0.719907
400-2.2	Time to complete round 2		1997	0.758081	1	0.00690001	0.807829	0.951563	-0.00544893	0.13546	0.706221	0.033436	0.52235	0.791516	0.0143309	0.537865	0.330092	-0.0138004	0.0927003	0.312176	-0.0376529	0.844674	0.990119	0.00438907	0.0396295	0.951454	-0.0460711	0.599052	0.991728	-0.0117782	0.115734	0.669293	-0.0352271	0.398837	0.732177	0.0188995	0.65542	0.968084	0.00999687	0.793143	0.927006	0.00587466	0.0128411	0.533932	0.055698	0.28415	0.644348	-0.0239908	0.354126
400-2.3	Time to complete round 3		1435	0.581292	1	-0.0145807	0.998599	0.927549	-4.64096e-05	0.0932317	0.684089	-0.0443596	0.277989	0.781324	0.0286772	0.0282146	0.279213	0.0579675	0.740944	0.466134	-0.00874088	0.187056	1	-0.0348722	0.197817	0.579188	0.034039	0.332173	0.83126	0.0256356	0.90771	0.753492	0.00306507	0.904166	0.854097	0.00318333	0.0402863	1	-0.0541827	0.746	0.922599	-0.00856413	0.924726	0.915479	0.00249807	0.872306	0.783583	0.00424963	0.909666
Round1 completion	Round 1 completion		1997	0.898187	1	-0.00286646	0.883152	0.95006	-0.00329262	0.797611	0.858788	-0.00574492	0.18582	0.719573	0.0296334	0.0144591	0.381568	0.0547481	0.686665	0.488333	-0.00903675	0.690404	1	0.00892299	0.76534	0.513264	0.00668659	0.0619526	0.740727	0.0417994	0.62071	0.717919	0.0110855	0.36358	0.752659	-0.0203522	0.965139	0.970167	0.000979139	0.797725	0.927267	0.00574159	0.794853	0.912983	-0.00582497	0.699671	0.7653	0.00864201	0.0962436
Round2 completion	Round 2 completion		1997	0.557343	1	-0.0131452	0.672302	0.926497	-0.00947594	0.779915	0.853653	-0.00625993	0.284028	0.785627	0.0239969	0.00354435	0.2806	0.065259	0.423585	0.484995	-0.0179256	0.888967	0.990196	-0.00312766	0.640626	0.545411	-0.0104578	0.386603	0.904376	0.0193943	0.377976	0.753743	0.019749	0.511159	0.747877	-0.0147186	0.477604	0.917698	0.0159086	0.912891	0.924702	-0.0024507	0.779776	0.937083	-0.00626398	0.722665	0.763503	0.0079506	0.419166
Round3 completion	Round 3 completion		1435	0.615528	1	-0.0132774	0.447595	0.865824	0.0200771	0.0750415	0.782458	-0.0470421	0.857924	0.770625	0.00473313	0.0162868	0.25788	0.0634553	0.705363	0.464153	0.00999634	0.4749	1	-0.0188902	0.181179	0.604149	0.0353423	0.123057	0.756678	0.0407548	0.180628	0.652862	0.035387	0.631938	0.798509	-0.0126641	0.034373	1	-0.0558939	0.273103	0.952357	-0.0289703	0.839243	0.9135	-0.00536357	0.166973	0.564507	0.0365273	0.627559
20023-2.0	Mean time to correctly identify matches	Reaction time test	1990	0.779627	1	-0.00627938	0.682605	0.922606	0.00917666	0.17756	0.717898	0.030252	0.0429006	0.498389	-0.0454147	0.23654	0.328535	0.0265597	0.63416	0.493945	0.0106795	0.391222	0.995341	0.0192402	0.577502	0.537406	0.0125006	0.37392	0.894143	0.0199526	0.43147	0.756123	0.0176534	0.208915	0.64529	0.0281942	0.221537	0.843884	-0.0274293	0.533465	0.922579	0.0139746	0.130197	0.588436	0.0339525	0.014192	0.239905	-0.0549948	0.781221
4282-2.0	Maximum digists remembered correctly	Numeric memory test	1420	0.217475	1	0.0327708	0.540077	0.862687	0.016284	0.88808	0.87099	-0.00374063	0.924805	0.774788	-0.00250865	0.55953	0.325713	0.0155092	0.418661	0.4842	0.0214935	0.511346	1	0.0174545	0.146568	0.733105	0.0385726	0.835253	0.966444	-0.00552765	0.000271203	0.0470513	0.0965589	0.739192	0.812662	0.00884872	0.364666	0.931509	-0.024091	0.172401	1	0.0362565	0.597297	0.893367	0.014041	0.806345	0.8018	0.0065157	0.880657
4291-2.0	Number of attempts	Prospective memory test	1996	0.617438	1	-0.0111923	0.476911	0.897822	0.0159376	0.354134	0.715903	0.0207614	0.0304045	0.529826	-0.0484806	0.636897	0.321159	0.0105774	0.486965	0.484838	-0.0155761	0.416982	0.993163	-0.0181866	0.663223	0.530771	-0.00975787	0.7801	0.981806	-0.00625609	0.0797851	0.629183	-0.0392428	0.383805	0.746856	0.0195137	0.30279	0.85381	-0.023088	0.415134	0.883062	0.0182589	0.0541085	0.489093	0.0431377	0.812557	0.791056	0.00531362	0.872448
4294-2.0	Final attempt correct		1996	0.0840151	1	0.0387038	0.516009	0.863491	0.0145537	0.0992192	0.702022	-0.0369309	0.0383077	0.513498	0.0463949	0.493106	0.345472	-0.0153573	0.0695004	0.468096	0.0406578	0.934847	0.991949	0.00183184	0.93608	0.517836	0.00179709	0.654869	0.978731	0.0100165	0.138957	0.602698	0.0331482	0.189945	0.68448	-0.0293652	0.457687	0.928743	0.0166407	0.29215	0.941597	-0.023602	0.0167373	0.316335	-0.0535719	0.732853	0.769892	0.0076486	0.673334
20018-2.0	Prospective memory result-Instruction not recalled, either skipped or incorrect		1996	0.351802	1	-0.0208622	0.905557	0.945226	0.00265862	0.185411	0.693064	0.0296683	0.00171142	0.149116	-0.0701908	0.757408	0.327665	0.00692155	0.0752951	0.431056	-0.0398411	0.838705	0.988296	0.0045612	0.534516	0.553148	0.0139178	0.319302	0.858979	-0.0223136	0.115869	0.648462	-0.0352228	0.0812238	0.687197	0.0390569	0.65919	0.960584	-0.00988254	0.0886696	1	0.0381354	0.0156231	0.324804	0.0541348	0.350965	0.69426	-0.0208984	0.440677
20018-2.0	Prospective memory result-Correct recall on first attempt		1996	0.748403	1	0.00718728	0.251794	0.816777	-0.0256758	0.331435	0.706038	-0.021761	0.00527234	0.229689	0.0624561	0.80982	0.32056	-0.00539271	0.54992	0.469885	0.0133969	0.396059	0.996326	0.0190158	0.753065	0.51364	0.00704959	0.61714	0.962445	0.0112018	0.1348	0.64963	0.0335009	0.419552	0.728943	-0.0180865	0.441217	0.921147	0.0172563	0.422437	0.872423	-0.0179745	0.0679998	0.543737	-0.0408783	0.899235	0.796234	0.0028375	0.932856
20018-2.0	Prospective memory result-Correct recall on second attempt		1996	0.831202	1	0.00477653	0.221825	0.820553	0.0273709	0.780384	0.849473	0.0062478	0.225048	0.726237	-0.0271811	0.935459	0.335107	0.00181459	0.671807	0.489939	0.00949351	0.277937	1	-0.0243087	0.459565	0.562937	-0.0165713	0.959519	0.947259	0.00113738	0.472979	0.752823	-0.0160801	0.868526	0.849289	-0.00370927	0.550119	0.933163	-0.0133902	0.884118	0.9174	-0.00326604	0.570132	0.884556	0.0127242	0.664632	0.782188	0.00971438	0.702846
6383-2.0	Number of puzzles attempted	Tower rearranging test	1389	0.979392	0.992509	0.00069422	0.520728	0.864527	-0.0172587	0.218088	0.758002	0.0330913	0.705345	0.763435	-0.0101617	0.882428	0.327982	0.00397463	0.688233	0.483442	-0.0107835	0.836503	0.990917	-0.00554616	0.847711	0.508811	-0.00516109	0.977629	0.943497	-0.000753635	0.728609	0.722328	-0.00932488	0.384203	0.740227	-0.0233831	0.222237	0.831952	-0.0327952	0.905797	0.930814	-0.00318046	0.369088	0.852593	0.0241354	0.250675	0.63852	0.0308646	0.308248
21004-2.0	Number of puzzles correct		1370	0.247428	1	0.0312923	0.898861	0.942905	-0.00343954	0.275208	0.757252	0.0295218	0.398012	0.797211	0.0228689	0.480348	0.348884	0.0190968	0.471944	0.491242	0.0194641	0.596688	1	0.0143194	0.726935	0.522538	0.00944985	0.250748	0.830226	0.0310737	0.308984	0.734328	0.0275261	0.0853542	0.664371	-0.0465325	0.98446	0.954247	-0.000527101	0.272881	0.967443	0.0296652	0.335696	0.86162	-0.0260479	0.00538291	0.250232	0.0752107	0.519933
6373-2.0	Number of puzzles correctly solved	Matrix pattern completion test	1379	0.027342	1	0.0594657	0.130716	0.765592	0.0407468	0.220386	0.752782	-0.0330463	0.514455	0.793351	0.0175827	0.61642	0.321059	0.0135109	0.84882	0.469507	0.00514167	0.832028	0.996156	0.00572095	0.113497	0.64879	0.0426697	0.675131	0.988421	0.0113044	0.0208186	0.601974	0.0622808	0.953254	0.858777	0.00158119	0.553579	0.931752	0.0159779	0.431229	0.873617	-0.0212277	0.208188	0.72137	-0.0339374	0.0848304	0.477996	0.0464579	0.174266
6374-2.0	Number of puzzels viewed		1379	0.0371693	1	-0.0561644	0.344515	0.83495	-0.0254928	0.521667	0.826791	-0.0172824	0.359492	0.792973	-0.0247124	0.889482	0.327529	-0.00374814	0.577537	0.472334	0.0150227	0.165847	1	-0.0373625	0.438923	0.598749	-0.0208751	0.284938	0.817636	-0.0288359	0.99687	0.768659	-0.000105807	0.665924	0.794993	-0.0116451	0.299339	0.878298	0.0279884	0.9901	0.940229	0.00033468	0.59919	0.889796	0.0141753	0.271835	0.648033	-0.0296326	0.675056
Sum of duration spent answering each puzzle	Sum of duration spent answering each puzzle		1379	0.548658	1	-0.0161765	0.432522	0.844415	0.0211682	0.415793	0.755725	-0.0219463	0.192731	0.699691	-0.0351225	0.682254	0.33758	0.0110421	0.722891	0.470281	-0.00956431	0.0768817	0.956273	-0.0476899	0.215664	0.550833	0.0333869	0.16807	0.753566	-0.0371674	0.559083	0.746123	-0.0157567	0.886301	0.845428	-0.00385675	0.978821	0.957329	-0.000716036	0.344559	0.883056	0.0254905	0.616528	0.890112	0.0135068	0.423906	0.716579	0.0215667	0.26948
6348-2.0	Duration to complete numeric path	Trailing making test	1389	0.139382	1	-0.0397087	0.181198	0.795944	-0.0359228	0.162498	0.73166	-0.037524	0.705163	0.768008	-0.0101683	0.340291	0.313259	-0.0256238	0.197136	0.410393	-0.0346522	0.470495	1	0.0193934	0.880065	0.517873	0.00405511	0.282037	0.820248	-0.0289052	0.588339	0.734329	-0.0145453	0.994179	0.852245	-0.000196078	0.156703	0.972121	0.0380483	0.558424	0.913742	0.015726	0.340165	0.852051	-0.0256305	0.102536	0.476652	-0.0438578	0.45569
6349-2.0	Total errors traversing numeric path		1389	0.712951	1	0.00988707	0.228589	0.816911	-0.0323494	0.477577	0.795077	-0.0190853	0.811317	0.78983	0.0064158	0.773078	0.325549	-0.0077494	0.465031	0.493009	-0.0196329	0.441514	0.988497	0.0206821	0.0846307	0.677292	0.0463196	0.57238	0.977654	0.0151716	0.643432	0.711018	0.0124402	0.4567	0.728445	-0.0200011	0.525384	0.935035	0.0170664	0.625156	0.92994	-0.0131295	0.239883	0.744354	-0.0315781	0.0848568	0.464082	-0.0462861	0.833119
6350-2.0	Duration to complete alphanumeric path		1389	0.0600757	1	-0.0504997	0.30754	0.810557	-0.0274183	0.587735	0.825801	-0.0145689	0.566189	0.783045	-0.0154167	0.838942	0.323988	-0.00546229	0.170222	0.397756	-0.0368467	0.664429	1	0.0116583	0.174426	0.634507	-0.0364877	0.725465	1	-0.00943743	0.219619	0.668456	-0.0329816	0.268474	0.67848	0.0297332	0.883355	1	-0.00394307	0.24616	0.969675	0.0311605	0.874436	0.913544	0.00424699	0.0899285	0.477767	-0.0455508	0.468433
6351-2.0	Total errors traversing alphanumeric path		1389	0.801165	1	0.0067682	0.737602	0.954126	0.00900388	0.95425	0.863238	-0.00154186	0.831389	0.77891	-0.00572225	0.719115	0.325321	-0.00966524	0.69978	0.474102	-0.0103633	0.263231	1	0.030061	0.58221	0.529474	-0.0147849	0.252415	0.823082	-0.0307516	0.605363	0.729342	-0.0138859	0.495129	0.746886	0.0183321	0.908337	1	-0.00309432	0.987965	0.942409	0.000405383	0.208989	0.712275	0.0337552	0.119816	0.484334	-0.0417875	0.169558
Numeric path completion	Numeric path completion		1389	0.118251	1	-0.0419649	0.713784	0.929016	-0.00985705	0.0118159	1	-0.0675838	0.936273	0.762403	0.00214882	0.416686	0.333215	-0.0218251	0.549136	0.476325	-0.0160988	0.868509	0.987051	0.00444926	0.40392	0.613773	0.0224284	0.386868	0.895264	0.0232524	0.204742	0.683094	-0.0340722	0.408501	0.722648	-0.0222106	0.828906	1	-0.00580782	0.654576	0.91605	0.012024	0.664732	0.891599	0.0116471	0.314405	0.649582	0.0270322	0.432042
Alphanumeric path completion	Alphanumeric path completion		1389	0.455799	1	-0.0200411	0.862788	0.95245	-0.00464472	0.371081	0.73516	-0.0240351	0.547756	0.78239	0.0161544	0.501804	0.339546	-0.0180495	0.521653	0.481678	-0.0172204	0.93549	0.983311	0.00217527	0.450118	0.568776	-0.0202946	0.0439694	0.675919	0.0540975	0.543206	0.742059	-0.0163384	0.733587	0.825148	0.00914702	0.793884	1	0.00702165	0.733354	0.928554	0.00915533	0.944469	0.921854	0.00187199	0.13112	0.507941	0.040557	0.125261
20016-2.0	Fluid intelligence score	Fluid intelligence test	1969	0.146434	1	0.0327564	0.906431	0.941478	0.00265194	0.552325	0.82896	0.0134074	0.0950666	0.637163	0.0376481	0.628016	0.32285	-0.0109314	0.0563265	0.716584	0.0430393	0.565145	1	0.0129774	0.346313	0.58553	0.0212455	0.497169	0.922396	0.0153175	0.126581	0.627447	0.034458	0.543549	0.755503	-0.0137047	0.30257	0.864416	-0.0232567	0.229921	0.940542	-0.0270819	0.623789	0.888258	-0.0110659	0.016089	0.213692	0.0542638	0.864384
20128-2.0	Number of fluid intelligence questions attempted within time limit		1969	0.176456	1	0.0304908	0.428674	0.852693	-0.0178554	0.66268	0.830921	-0.00984158	0.835847	0.778899	0.00467497	0.0914385	0.289561	-0.0380673	0.10356	0.32047	0.0367145	0.601274	1	0.0117897	0.41897	0.620922	0.0182331	0.941553	0.955829	-0.00165419	0.463105	0.757969	0.0165534	0.851016	0.858038	-0.00423758	0.538912	0.943641	0.0138627	0.140324	1	-0.0332601	0.13883	0.589035	-0.0333858	0.0202574	0.251118	0.0523424	0.559974
20197-2.0	Number of word pairs correctly associated	Paired associate learning test	1389	0.476691	1	0.0191236	0.0853483	0.666504	0.0462133	0.709798	0.842037	-0.0100008	0.262306	0.774734	0.0301192	0.713272	0.326407	0.0098755	0.252827	0.432062	0.0307249	0.92741	0.988744	-0.00244844	0.156835	0.724115	0.0380362	0.804452	0.972639	-0.00665398	0.0686404	0.626763	0.0489047	0.871312	0.847754	0.00435356	0.544257	0.937874	0.0162958	0.292722	0.92936	-0.0282717	0.501824	0.891703	0.0180486	0.322735	0.659464	0.0265711	0.478504
23323-2.0	Number of symbol digit matches attempted	Symbol digit substitution test	1382	0.0145112	1	0.0657881	0.330154	0.818973	0.0262332	0.300183	0.716507	0.0279091	0.953183	0.758452	-0.00158185	0.531431	0.339294	-0.0168607	0.0163123	0.93386	0.0646466	0.448614	0.99445	0.0204137	0.503829	0.554875	0.0180097	0.287519	0.803614	0.0286507	0.427347	0.76434	0.0213837	0.334897	0.74055	-0.0259772	0.576727	0.94152	0.0150383	0.0468021	1	-0.0535276	0.994343	0.927013	0.000191021	0.0050456	0.312736	0.0754448	0.77574
23324-2.0	Number of symbol digit matches made correctly		1382	0.0125981	1	0.0671464	0.392189	0.835278	0.0230513	0.384974	0.726365	0.0234045	0.81504	0.789046	-0.00630282	0.793258	0.322056	-0.00706132	0.049448	0.707711	0.0528991	0.806772	0.987032	0.0065901	0.644606	0.544935	0.0124277	0.320529	0.841251	0.0267601	0.500069	0.74791	0.0181687	0.228669	0.664139	-0.0324259	0.850821	1	0.00506726	0.161954	1	-0.0376679	0.641454	0.883167	0.0125462	0.00652852	0.202325	0.0731876	0.390467
[truncated: 302 more columns]
